# Supplementary material for: Prediction of clinical deterioration within one year in chronic obstructive pulmonary disease using the systemic coagulation-inflammation index: a retrospective study employing multiple machine learning method
Source: PeerJ. 2025 Feb 25;13:e18989. doi: 10.7717/peerj.18989 (PMC11869895; doi:10.7717/peerj.18989)
Supplement: Supplemental Information 2 [file peerj-13-18989-s002.csv]

outcome	gender	hypertension	diabetes	HF	CAD	RF	arrhythmia	airway	age	days	CPR	neutrophil	lymphocyte	monocyte	eosinophil	RBC	RDW	SCI	PDW	hemoglobin	albumin	ALT	AST	PCT	D.dimer	TC	TG	HDL	LDL	DBIL	Cr	urea
Yes	man	Yes	No	No	Yes	No	No	No	71	7	7.87	5.0512	1.4304	0.2764	0.1037	4.06	14.2	153.1606368	16.2	116	39.17	7.24	13.52	0.188	0.33	4.22	1.66	0.81	2.63	3.5	97.44	6.47
No	man	No	No	No	No	No	No	No	69	10	57.69	9.5251	0.4324	1.3884	0.0114	3.77	11.7	100.4731107	15.7	118	37.99	33.45	45.92	-2.847192402	0.68	3.172885656	0.211564704	1.031822802	2.631056752	4.55	71.26	6.61
No	women	Yes	Yes	Yes	No	No	Yes	No	68	13	10.6	1.1866	1.2267	0.6427	0.0185	5.11	12.6	106.7592233	16.3	159	36.98	22.64	34.75	1.297	0.55	2.9	0.67	1.18	1.43	5.57	56.31	10.59
No	women	No	Yes	No	No	No	No	No	67	6	4.43	4.823	1.6398	0.4065	0.0069	4.25	13.2	159.212627	16.4	126	39.49	8.66	11	0.219	0.3	4.614663098	2.020521368	1.401475764	3.053934855	4.46	41.46	4.82
No	women	No	No	No	No	No	Yes	No	85	7	0.35	2.7402	1.3678	0.4039	0.0597	3.78	12.4	34.06666667	16.3	119	34.95	10.75	15.33	0.147	0.3	3.940253703	1.501689012	0.675811208	2.54545158	4.63	55.07	6.33
No	man	Yes	No	No	No	No	Yes	No	82	6	44.61	2.5432	1.3237	0.46	0.0043	4.37	13.3	81.27373272	16.6	135	31.69	16.36	36.96	0.255	1.32	5.847693582	1.421156255	1.220355852	3.690098306	4.15	73.17	6.42
No	women	No	No	Yes	No	Yes	No	Yes	67	8	2.55	2.9582	0.3375	0.2908	0.0275	4.69	14.8	59.89972145	16.2	144	28.99	10.05	22.8	0.188	2.19	4.26	0.71	1.34	2.44	4.73	35.97	4.89
No	women	No	No	No	No	Yes	No	No	75	10	33.51	3.8275	0.8245	0.5678	0.2129	3.51	12.8	100.9423077	16.2	96	32.49	6.45	19.66	0.168	0.78	4.09	1.48	1.03	2.45	4.14	48.12	1.97
Yes	man	No	No	No	No	Yes	No	No	71	9	9.45	10.7129	0.2218	0.1331	0.041121152	5.45	15.9	48.47339946	16.4	167	31.73	20.2	18.25	0.299	0.47	7.662451158	1.749584769	2.170134243	4.807632386	6.5	43.9	7.64
Yes	women	Yes	No	No	No	No	No	No	77	4	3.42	6.678914123	1.403203197	0.429596752	0.424393058	3.596288513	15.58705151	42.41588666	16.42093957	118.4518557	33.68	16.29	20.76	0.211	0.47	6.6	1.01	2.13	3.88	2.69	52.52	6.79
No	man	No	No	No	No	No	No	No	76	9	2.01	3.4018	1.1523	0.3006	0.1152	4.23	14.7	44.98502994	16.1	121	24.78	20.01	37.87	0.199	2.79	3.27	0.72	0.73	2.17	7.81	56.53	4.91
Yes	man	Yes	No	No	No	Yes	No	No	82	11	13.23	5.3615	0.5444	0.3925	0.0253	3.71	12.1	165.4281201	16.8	106	29.24	4	15.39	-0.744226913	0.38	4.85	1.76	1.13	3.04	3.82	177.27	10.55
No	man	Yes	No	No	Yes	No	No	Yes	76	9	8.75	6.9264	1.6739	0.7215	0.2405	3.35	12.5	173.0619543	15.7	98	25.51	25.12	22.76	0.305	0.49	2.53	0.81	0.63	1.71	7.85	82.67	5.15
No	man	No	No	No	No	No	No	No	61	4	53.12	2.9176	1.3924	0.5412	0.0541	4.26	13	104.5097561	16.1	135	25.92	16.02	17.46	0.213	0.2	2.37374108	-0.370447387	0.997229911	1.551883207	13.65	47.21	2.36
Yes	man	No	No	Yes	No	No	No	No	75	8	10.18	2.4924	0.7558	0.3899	0.3698	4.09	11.7	97.79023415	16.1	129	32.49	32.79	36.57	0.221	1.097228478	4.233435119	-0.377358321	0.998199294	2.797261464	3.78	53.11	3.45
Yes	man	No	No	Yes	No	Yes	No	No	58	8	24.15	7.8318	0.6155	0.4549	0.06944822	6.17	15.6	48.03004484	15.7	188	29.15	28.54	29.86	0.238	0.22	3.755688934	0.7908216	1.100288319	2.309057966	5.11	56.38	8.7
No	women	No	No	No	Yes	No	No	No	66	6	3.23	2.869	0.9853	0.2443	0.0166	4.54	12	102.0666667	16.6	144	39.15	10.21	12.3	0.194	0.53	3.62	0.9	1.51	2	4.99	44.42	5.49
Yes	women	No	No	No	No	Yes	No	No	64	9	110.61	13.0845	1.3267	0.793	0.0153	5.46	14.2	55.46754098	16.2	168	33	19.24	27.96	0.325	0.27	2.67	0.87	0.56	1.81	6.05	53.35	4.36
No	man	Yes	No	No	No	No	No	No	90	6	26.63	3.5075	1.7195	0.8099	0.1807	3.52	11.8	105.1823435	15.9	103	28.3	10.23	14.38	0.153	0.8	3.977976048	1.499485275	1.287282852	2.70340652	5.44	85.74	4.91
Yes	women	No	Yes	Yes	No	Yes	No	No	75	7	41.07925079	6.5447	1.0626	0.3703	0.0564	4.1	13.8	86.97639752	15.9	128	28.13	41.3	69.66	0.26	0.698	3.2	0.98	0.95	1.93	7.05	100.365549	9.130619338
Yes	man	No	No	No	No	No	No	No	59	5	0.75	2.317	1.7732	0.2925	0.1462	5.01	14.1	65.25220611	16	161	43.45	10.63	16.34	0.208	-0.601695797	4.747362654	1.239601637	0.765022528	3.348196157	6.66	70.68	4.41
Yes	women	No	No	No	No	No	No	No	65	7	17.63	6.7856	2.2586	0.7267	0.0295	4.51	13	96.4200611	15.6	127	38.98	13.3	21.62	0.205	0.36	3.907652898	1.657370205	1.220437227	2.205379153	4	60.32	4.27
No	man	No	No	No	No	No	No	No	60	10	0.89	4.592	1.757	0.455	0.154	4.39	13.3	98.41371429	16.4	134	35.73	27.93	31.14	0.216	0.32	5.26	2.09	1.47	3.16	4.7	65.15	6.33
No	man	No	No	No	No	Yes	Yes	Yes	67	19	17.69	9.6712	0.6823	0.3899	0.0433	4.17	13	103.4155125	16.6	120	40.35	12.04	20.33	0.305	0.44	4.52	1.03	1.44	2.48	5.22	102.35	9.41
No	man	No	No	No	No	No	No	No	53	5	2.05	4.6823	1.4602	0.6037	0.2527	4.47	13	86.03418803	16.2	125	32.26	8.2	12.22	0.139	0.25	3.201865917	-0.47177001	0.588208178	2.58353347	4.7	63.35	8.51
Yes	women	No	No	Yes	No	Yes	No	Yes	68	9	5.97	6.0443	1.3794	0.8444	0.0836	5.5	17.6	38.46818182	15.6	153	29.49	22.13	31.52	0.221	0.46	3.218407147	1.492516983	1.328923776	1.66233208	5.4	56.37	8.03
No	women	No	No	No	Yes	No	No	No	67	8	0.1	2.975	1.9386	0.392	0.0537	4.5	12.9	105.2867784	15.6	131	45.34	11.53	27.04	0.194	7.53	8.11	1.54	1.73	5.04	4.57	53.51	4.25
No	women	Yes	No	No	No	No	No	No	70	6	0.99	2.6666	1.0627	0.2526	0.004	4.15	13.5	120.5985037	16.3	122	40.93	15.5	20.9	0.09	0.27	4.31	0.8	1.54	2.26	3.6	44.75	6.58
No	man	No	No	No	No	Yes	Yes	No	79	9	89.66	4.9089	0.5305	0.3848	0.1236	4.16	12.7	113.2847341	16.4	121	35.37	17.61	19.89	0.224	0.34	3.17	1.1	0.72	1.93	5.38	54.92	4.5
No	man	No	No	No	No	No	Yes	No	63	5	1.23	1.9044	1.2178	0.2174	0.0932	4.11	11.7	89.10028986	16.3	125	35.61	14.59	20.85	0.172	0.21	1.1492676	-0.510719498	0.894602336	0.884760107	4.01	65.96	8.96
No	man	No	No	Yes	No	Yes	No	Yes	66	20	144.41	11.8964	0.6254	0.4951	0.013	4.33	13.7	95.57544129	16.4	134	36.39	39	47.94	0.607	0.6	6.52	1.72	2.32	3.47	5.43	66.88	9.62
No	man	No	No	No	No	No	No	No	83	11	15	3.7281	0.3939	0.4443	0.0046	3.09	14	76.79082969	16.6	99	36.69	9.08	25.25	0.224	0.37	4.36	0.88	1.75	2.41	5.43	127.43	7.64
No	man	No	No	No	No	No	No	No	62	6	0.63	5.4451	1.8676	0.4413	0.0946	4.67	13.1	74.99365482	16	142	40.57	13	13.64	0.148	0.51	4.46	1.03	1.56	2.46	7.22	64.81	6.1
No	man	No	No	No	No	No	No	No	68	9	4.48	3.4335	1.5286	0.4227	0.3706	4.09	13	118.5544041	15.8	120	37.36	8.89	19.64	0.208	0.33	5.340102123	0.795479865	1.652168328	3.66791083	5.85	56.82	4.73
No	man	No	No	Yes	No	Yes	No	No	61	11	0.48	2.6506	0.521	0.2816	0.0317	4.38	13.2	73.64943182	16.7	141	32.39	24.29	33.27	0.213	0.24	3.724739656	0.806605943	0.808896016	2.914839059	8.11	64.37	5.79
Yes	man	No	No	No	No	No	No	No	55	7	30.06	4.0351	0.817	0.4582	0.1601	4.44	12.9	116.1769928	16.8	127	38.57	28.69	32.05	0.316	0.46	4.06	1.02	0.96	2.51	4.25	69.86	4.75
Yes	man	No	No	No	No	No	No	No	74	11	1.15	4.1143	1.5053	0.6289	0.4014	3.78	12.4	118.6146487	16.4	111	35.05	6.28	13.77	0.197	0.22	5.33	0.98	1.72	2.95	3.88	53.51	4.15
Yes	man	No	No	No	No	Yes	No	Yes	77	7	14.09	4.6315	0.8083	0.3835	0.0531	5.03	14.6	46.74067797	16.8	150	39.33	13.22	21.68	0.16	0.47	4.26	1.69	1.12	2.48	3.79	104.3	6.45
No	man	Yes	No	No	No	Yes	No	No	69	11	1.33	8.0865	1.2042	0.421	0.0489	5.35	15.2	87.19427988	16.1	140	33.53	12.7	16.7	0.04	0.29	4.337788449	2.209029243	0.913157007	3.070786173	2.5	85.03	4.12
No	women	No	No	No	No	No	No	No	69	11	12.48	4.7473	1.4693	0.2873	0.0196	4.01	14	92.84977029	16.5	114	28.63	13.7	15.29	1.613360385	0.42	3.64103216	0.710984491	1.408481497	2.477049799	3.96	43.56	4.25
Yes	man	No	No	No	No	No	No	No	60	13	119.4	3.7314	0.9666	0.4104	0.27	4.01	13	262.7398148	16.2	115	34.13	15.53	14.22	0.315	0.56	4.94	1.08	1.07	3.6	3.42	48.09	2.26
Yes	man	Yes	No	No	No	No	No	No	79	7	15.16	3.819	1.2953	0.0206	0.055417221	4.48	13.2	52.89880461	16.3	125	35.94	13.17	21.21	0.225	0.228038435	4.54	0.59	1.42	3.03	4.73	63.5	6.06
Yes	man	No	No	No	No	Yes	No	Yes	50	11	3.76	4.4255	0.7979	0.3674	0.1091	5.09	15.2	55.21463415	16.1	151	33.14	24.42	55.21	0.202	0.35	2.58	0.81	1.09	1.66	9.59	58.08	8.3
Yes	women	No	No	No	No	Yes	No	No	72	8	14.61	2.9761	2.2658	0.4872	0.1174	3.45	15.6	208.5689949	16	96	27.61	10.48	21.5	0.244	0.14	2.98	0.63	0.94	1.96	3.61	43.31	3.46
Yes	man	No	No	Yes	No	Yes	No	No	64	7	1.28	2.8847	1.0015	0.3552	0.0086	4.32	13.5	56.95837996	16.8	140	29	19.61	19.06	0.312	-0.707817141	4.44	0.93	1.33	3	4.91	67.44	7.38
No	man	No	No	No	No	Yes	No	No	65	7	186.45	12.426	0.9548	0.798	0.0285	4.29	12.6	72.45389474	16.3	121	27.15	7.1	19.83	1.765	0.39	3.35	0.67	1.4	1.96	7.11	58.48	5.52
No	man	No	No	No	No	No	No	No	57	5	2.04	2.8408	1.8117	0.4824	0.193	4.7	13.2	99.20671642	16.2	121	36.88	37.69	31.06	0.26	0.49	4.46	1.2	1.24	3.01	4.46	72.87	6.49
Yes	man	No	No	No	No	Yes	No	No	71	8	23.82	3.3884	1.3259	0.2083	0.1321	4.57	14.8	88.99527559	16.2	95	35.41	5.61	18.36	0.209	0.26	3.06	0.78	0.73	2.25	8.51	59.69	4.96
Yes	women	No	No	No	No	No	No	No	85	10	3.81	2.0813	0.5799	0.0461	0.0063	3.6	16.7	387.4538745	15.3	90	34.47	11.68	17.13	0.271	0.45	4.57	0.52	1.59	3.12	3.62	87.28	5.88
No	man	No	No	No	No	Yes	No	No	60	8	13.49	4.4793	1.7794	0.675	0.6673	4.83	12.7	87.74237288	16.3	141	33.41	160.43	59.15	0.273	1.81	2.74	1.58	0.6	1.92	3.79	101.49	7.17
Yes	man	No	No	Yes	No	Yes	No	Yes	80	16	3.04	4.5864	0.3112	0.4969	0.0437	4.27	11.3	87.10622711	16.3	125	39	15.6	22.3	0.13	0.27	4.38	0.72	1.68	2.08	5.2	49.55	2.67
Yes	man	No	No	No	No	No	No	No	70	6	-25.66871509	3.9707	1.9495	0.3847	0.1826	4.72	13	105.5610373	16.1	135	39.56	23.15	18.39	0.168	0.011904303	6.59	1.52	1.22	4.85	5.18	59.68	4.1
Yes	women	No	No	No	No	Yes	No	No	74	7	181.06	9.3842	0.7665	0.7336	0.0438	4.45	14	72.97114155	16.4	124	37.93	17.09	36.91	0.332	0.47	4.47	0.67	1.57	2.89	4.55	58.98	7.27
No	man	No	Yes	No	No	Yes	No	No	60	14	8.23	6.8762	1.95	0.4385	0.028	5.95	13.9	74.23601286	16.3	171	42.32	27.07	22.09	0.269	0.33	4.32	1.27	1.26	2.82	3.56	46.88	2.03
Yes	man	No	No	Yes	No	No	No	No	74	6	31.78	2.5531	0.8944	0.4216	0.0552	3.88	13.8	102.7517766	16.1	128	38.31	15.15	31.54	0.348	0.83	6.233693364	1.413879478	1.691930091	3.993894558	9.86	101.38	6.11
No	man	No	No	No	No	No	No	No	79	6	156.2	4.4926	1.6237	0.6811	0.0619	3.39	11.8	73.92427326	16	106	33.84	8.65	18.42	0.362	0.43	3.053801717	0.793297916	0.886683025	2.189918962	14.36	94.15	6.15
Yes	man	No	No	No	No	No	No	No	63	8	5.51	3.2603	1.4825	0.5282	0.3522	4.68	13.5	122.3542916	16.1	139	43.91	10.5	16.78	0.272	0.039917254	5.365299104	1.260802986	1.292556592	3.841073898	3.15	66.1	5.46
No	man	Yes	No	No	No	No	No	No	66	14	7.41	9.7667	2.5744	0.8227	0.0663	4.73	14	97.90979653	15.7	133	49.29	26.57	21.39	0.198	0.39	3.71	0.73	1.14	2.58	5.56	73	3.73
No	man	No	No	No	No	Yes	No	No	64	12	0.3	5.0078	1.9021	0.4607	0.0371	4.04	11.6	40.87025572	16.5	125	36.27	14.43	15.61	0.256	0.27	3.259906573	0.181082368	1.442587649	1.945160257	3.76	61.8	6.94
No	man	Yes	No	No	No	Yes	No	No	76	5	41.97	6.8738	1.0776	0.5735	0.139	3.88	13.4	40.21173763	15.9	122	34.47	28.36	23.46	0.311	0.44	3.83	1.03	1.16	2.66	4.25	234.01	14.31
No	man	No	No	No	No	Yes	No	No	72	8	68.25	13.2475	0.5561	0.4278	0.0349	5.52	14.1	26.90322581	16.3	190	37.66	79.04	67.87	0.241	0.67	4.62	1.14	1.68	2.91	5.93	75.65	6.72
No	man	No	No	No	No	Yes	No	No	72	11	3.75	3.7275	1.6637	0.4636	0.4508	3.81	14.9	98.46409449	16.5	116	32.33	20.96	24.86	0.225	0.51	3.58	0.34	1.43	2.36	3.75	65.28	6.39
No	man	Yes	No	Yes	No	Yes	No	Yes	83	16	15.02	6.1594	1.1059	0.3763	0.0154	5.39	13.7	74.04322917	16	169	28.96	13.22	55.1	0.1	0.76	3.5	0.86	1.03	1.55	4.02	79.61	8
Yes	man	No	No	No	No	No	No	No	44	7	4.4	2.8885	1.7649	0.5194	0.106	4.23	13.3	182.5977358	16.5	130	38.58	14.82	22.46	0.212	0.2	4.98	0.78	1.03	3.53	3.13	70.01	3.44
No	man	No	No	No	No	Yes	No	No	70	7	1.68	3.5885	1.4526	0.2582	0.0646	4.96	12.4	76.83921933	16.5	149	36.91	12	14.5	0.207	0.2	3.83	0.61	1.24	2.91	3.1	65.3	3.85
No	man	No	No	No	No	Yes	No	Yes	71	8	1.75	7.3444	0.9846	0.5056	0.6482	4.83	12.7	75.52739572	16.6	150	34.61	13.4	19.2	0.271	0.6	5.59	0.93	1.65	4.11	5.4	80.35	5.16
Yes	man	No	No	No	No	No	Yes	No	70	11	73.9	6.7336	1.1943	0.4235	0.0932	4.24	12.2	96.06945425	16.6	124	38.61	13.03	16.17	0.307	1.561865649	2.72	0.74	0.92	1.71	6.42	61.72	2.7
Yes	man	Yes	No	No	Yes	No	Yes	No	60	8	9.45	5.1012	1.7784	0.6162	0.273	4.99	13.4	40.01337397	16.5	148	37.58	28.88	26.01	0.253	0.888748977	4.77	1.53	0.76	3.53	3.49	71.37	5.21
Yes	man	No	No	No	No	No	No	No	76	8	28.15	4.2027	0.6365	0.3945	0.0158	4.48	13.6	121.1292776	16.4	131	30.73	22.78	27.3	0.227	0.49	5.01	0.87	1.41	3.4	4.33	53.43	4.91
No	man	No	No	No	No	No	No	No	71	6	0.3	1.9584	1.224	0.1692	0.216	3.47	12.8	75.23555556	16.7	111	33.68	28.94	34.73	-0.65601337	0.3	5.318442094	1.982255605	1.118329489	3.643311547	4.69	73.3	6.11
Yes	women	No	No	No	No	No	No	No	73	7	41.61	3.3075	1.078	0.4067	0.0882	3.48	13.1	203.132449	16	100	30.88905282	25.23851945	-2.540664366	0.211	0.34	3.3	0.82	0.87	2.16	4.781469302	58.1842902	1.300510912
No	women	No	No	Yes	No	Yes	No	No	82	22	9.76	6.7484	0.6423	0.5234	0.0159	4.02	18.1	45.092686	16.5	116	30.85	5.61	40.62	0.418	2.31	5.159669112	0.546873304	1.69803347	3.297779537	4.91	48.77	8.4
No	man	No	No	No	No	No	No	No	56	8	1.11	5.3147	1.8254	0.5009	0.815	5.08	13.5	89.57161366	15.9	150	41.88	12.09	14.73	0.209	0.19	3.98	1.01	1.8	2.18	4.01	65.84	6.81
No	man	No	No	No	No	No	No	No	56	6	3.96	3.7743	1.3162	0.4387	0.3967	4.3	11.9	84.09983361	16.9	144	38.27	19.13	30.91	0.214	0.24	4.79	1.32	1.51	3.29	5.58	69.11	5.84
No	man	No	No	No	No	Yes	No	No	79	12	5.79	5.8261	1.4824	0.5101	0.1435	4	13.9	55.93324969	16.5	123	36.25	12.25	16.98	0.225	0.43	5.05	1.13	1.55	3.26	4.27	80.31	5.02
No	man	No	No	Yes	No	Yes	No	Yes	78	2	13.64	4.5396	0.9774	0.7459	0.1222	4.58	14.8	75.62115086	16.4	131	35.59	12.1	26.7	0.268	0.47	2.82	0.79	0.9	1.65	6	84.37	8.89
No	man	No	No	No	No	Yes	No	No	74	9	3.11	5.9358	1.0218	0.7566	0.0702	4.14	12.5	69.89230769	16	146	39.64	12.95	24.72	0.25	0.36	5.95	0.93	1.62	3.71	3.61	60.54	2.11
No	man	No	No	Yes	No	Yes	No	No	75	11	2.55	9.3613	2.2354	0.7163	0.0124	4.41	13.4	24.23125506	16.3	152	35.82	75.15	243.16	0.421	1.34	4.83	1.81	0.78	3.5	8.37	237.45	24.21
Yes	women	Yes	No	No	No	No	No	No	77	9	108.74	3.8541	1.1108	0.6003	0.0281	3.32	14.8	134.9090909	16.3	96	39.98	14.1	14.25	0.464	0.6	3.45	1.1	0.92	2.43	14.89	77.4	13.14
No	man	No	No	No	Yes	Yes	No	No	67	12	6.45	6.0852	1.5023	0.5655	0.2616	4.28	12.1	66.98933649	16.2	142	35.19	21.21	25.54	0.247	0.37	4.548998873	1.130391061	0.95968451	3.183851488	4.81	56.82	5.64
Yes	man	No	No	No	No	No	No	No	81	10	104.53	7.0376	0.5244	0.0304	0.2587	3.9	14	145.4656053	15.9	114	30.98	10.65	18.53	0.304	1.03296753	4.920016544	-0.009400716	1.318991638	3.433925932	4.41	57.93	3.42
Yes	women	No	No	Yes	Yes	No	No	No	75	8	1.03	4.3001	0.5855	0.0295	0.0966	4.69	13.7	106.1745935	16.7	134	42.41	32.04	35.56	0.149	0.32	4.626118981	1.308691154	1.126124885	3.128246663	6.45	57.65	7.23
Yes	man	No	No	Yes	No	No	No	No	66	8	172.58	10.7617	1.1563	1.0906	0.0657	4.22	12.5	123.2432268	16.1	121	30.52	14.38	22.19	0.605	1.42	5.029016984	1.941926557	1.185200076	3.440366316	7.73	60.39	9.45
Yes	man	No	No	No	No	No	No	No	74	9	0.88	4.5291	1.8344	0.3839	0.3342	4.92	13	58.88888889	16.7	148	39.33	13.3	18.57	0.179	0.33	6.941472549	2.279862606	1.966259957	4.463874415	5.23	72.17	5.3
No	women	No	No	No	No	No	No	No	76	10	0.98	5.9588	1.392	0.4301	0.0078	3.77	13.6	64.54219949	16.1	112	42.1	37.9	43.42	0.197	0.23	3.939872653	-0.264639087	1.254305426	2.506988324	4.12	46.71	4.86
No	women	No	No	No	No	No	No	No	58	8	5.23	4.156	1.2562	0.452	0.1652	3.97	14.1	82.66678024	15.6	110	32.93	12.5	13.96	0.162	0.25	5.78	0.83	1.9	3.46	3.37	32.87	7.1
No	man	No	No	No	No	No	No	No	63	4	1.14	6.1095	1.2204	0.1364	0.1061	4.2	14.6	42.74274406	16	122	37.11	21.77	23.82	0.172	0.39	3.14125385	0.192943295	1.426019067	1.961202275	5.97	81.65	3.96
Yes	man	Yes	No	Yes	No	No	No	No	79	13	12.24	6.4532	0.3012	0.7756	0.030991408	3.76	18.6	52.51952191	15.7	100	37.27	11.73	17.11	0.263	2.92	5.88	1.01	1.44	3.95	9.56	169.41	12.59
Yes	man	No	No	Yes	No	No	No	No	61	10	27.88	4.4464	0.4872	0.644	0.0168	5.09	16	38.39	16.3	145	21.19	506.74	382.09	0.537	2.94	3.572136641	1.109415001	1.06816306	2.308648256	13.32	53.38	15.85
Yes	man	Yes	No	Yes	No	Yes	Yes	No	90	19	127.42	8.315	1.0088	0.6929	0.1223	3.75	12.8	140.3022571	16.3	111	31.04	19.76	18.45	0.421	0.88	5.737255451	0.093725009	1.394932544	3.830242592	7.44	122.68	12.3
No	women	Yes	No	No	No	No	No	No	66	5	0.29	5.681	2.2178	0.5203	0.1024	4.98	12.2	56.21148886	16.1	151	42.19	10.64	17.08	0.194	0.52	4.537444577	2.380792509	1.215934056	2.729346509	4.51	53.36	8.39
No	man	No	No	No	No	No	No	No	82	7	3.93	7.9825	4.1769	0.9547	0.1326	4.7	13.3	85.36153846	16	142	38.98	13.17	32.64	0.26	0.068	3.96	0.83	1.26	2.42	4.64	83.65	3.52
No	man	No	No	No	No	No	No	No	49	4	0.55	2.2787	2.132	0.2347	0.2152	4.31	11.6	94.34601227	16.5	133	35.96	13	15.7	0.194	0.18	3.986918134	-0.048201309	0.923780861	2.783353918	3.26	97.41	6.6
Yes	man	Yes	No	No	Yes	No	No	Yes	71	13	68.76	12.5072	0.421	0.5296	0.0951	4.39	13.9	28.9134757	17	126	40.85	23.45	35.92	0.339	0.86	3.78	1.06	1.32	2.13	5.72	101	4.73
No	women	No	No	No	No	No	No	No	65	6	2.56	2.1991	0.996	0.2499	0.1107	3.72	14.3	104.3067227	16.5	108	37.52	8.17	16.74	0.235	0.44	4.91985628	0.414155952	1.773519875	2.589480044	3.11	48.45	5.54
No	man	No	No	No	No	Yes	No	No	68	5	2.53	4.4239	1.2031	0.4504	0.0555	4.83	12	79.26596434	16.3	153	33.76	10.16	16.56	0.149	0.04	4.192913291	1.296244605	1.433676406	2.294940727	4.7	62.66	6.9
Yes	man	No	No	Yes	No	Yes	No	No	55	12	6.67	10.6236	0.5816	0.6528	0.0721	4.94	14.1	21.6811289	16.5	151	28.38	7.98	25.46	0.159	1.702710582	3.99	0.82	1.1	2.48	8.88	57.61	6.73
No	man	No	No	No	No	Yes	No	No	75	7	113.34	5.5485	0.7672	0.4453	0.0685	4.36	12.7	83.26072993	15.9	137	28.94	14.19	26.78	0.284	1.42	5.945482984	2.2250153	1.210685676	3.72803594	4.14	71.21	11.42
Yes	man	No	No	No	Yes	Yes	No	No	87	13	38.34	6.7322	1.0647	0.3849	0.5218	3.8	12	180.2119658	16.6	114	34.69	20.21	17.44	0.249	0.39	4.37	0.93	1.01	2.97	3.48	59.13	8.71
Yes	man	Yes	No	No	No	No	No	No	66	6	19.34	7.0088	0.8891	0.1041	0.10429504	3.77	12	144.6821473	16	126	40.33	12.61	22.65	0.239	0.35	5.22005967	-0.907599517	1.409578702	3.609497444	4.89	63.14	5.15
Yes	man	No	No	No	No	No	No	No	81	7	0.71	7.0035	0.7406	0.3059	-0.072249982	3.95	13.2	66.27826087	16.4	115	41.73	18.82	27.85	0.201	0.14	3.548090386	0.434263273	1.415580648	2.709844453	4.89	66.47	4.47
No	man	No	No	No	No	No	No	No	59	7	0.3	3.2205	1.8605	0.2666	0.0762	3.87	13.2	49.74191176	17	124	39.54	9.04	15.91	0.256	0.24	4.595312985	2.049317104	1.380534545	2.913694595	3.86	65.93	6.81
No	man	No	No	No	No	No	No	No	54	7	0.69	2.8224	2.448	0.2938	0.1728	5.51	15.2	41.35486111	15.5	116	42.14	17.55	17.23	0.201	0.4	3.425180282	2.104411166	0.86298865	2.174071686	4.75	82.99	6.29
No	women	Yes	No	No	No	No	No	No	69	7	2.96	3.5063	2.1794	0.5513	0.1474	4.44	12.3	117.5023401	16.2	135	33.51	15.94	21.68	0.239	0.46	3.886126587	1.028251596	1.406830411	2.01065952	3.64	59.96	3.19
No	man	Yes	No	No	No	No	No	No	51	6	1.19	4.0199	1.8452	0.3822	0.3031	4.12	13.3	67.82367223	16.6	121	37.42	12.77	16.34	0.236	0.21	5.000495379	1.68452281	1.095786712	3.149743856	4.06	85.29	7.78
No	man	No	No	No	No	No	No	No	64	4	0.93	4.0385	1.4674	0.5806	0.2552	4.83	12.6	76.31974922	16.5	152	45.34	11.6	17.47	0.228	0.04	5.223076574	1.226422655	1.672886501	3.430650167	4.9	58.26	7.75
No	man	No	No	Yes	No	No	No	No	50	14	0.8	6.3004	1.064	0.2052	0.0076	5.77	14.7	40.88921053	16.6	190	39.53	13.76	19.28	0.233	0.33	7.033867298	3.247293451	1.571631557	4.121875044	4.52	70.56	7.91
Yes	man	No	No	Yes	No	No	Yes	No	80	9	17.37	8.7112	0.3329	0.3233	0.1141	3.66	13.7	69.66435331	16.1	109	34.93	9.19	16.37	0.281	1.79	3.49670094	-1.093381393	0.991336268	2.493449579	3.8	73.61	8.68
No	man	No	No	No	No	Yes	No	No	68	26	95.61	9.8155	1.2126	0.4004	0.015	3.16	15	80.8243007	16.2	94	21.2	7.94	12.87	0.326	4.65	4.372776667	1.781025508	1.101745029	2.362598307	5.39	45.87	8.3
Yes	man	No	No	No	No	No	No	No	64	16	9.58	3.6157	0.4473	0.1129	0.152	4.11	12.5	205.3033493	15.1	122	35.61	18.85	27.84	0.22	0.44	4.609607904	0.919318637	1.015359215	3.298732038	4.42	51.61	4.29
Yes	man	No	No	No	Yes	No	No	No	82	10	1.16	6.9083	0.9425	0.8967	0.3752	4	12.9	71.61420765	16	121	35.23	14.78	19.31	0.23	0.23	3.85	1.29	1.08	2.38	3.06	77.7	10.08
No	man	No	No	No	No	No	No	No	66	7	27.87	1.464	1.4606	0.2647	0.1508	4.41	12.1	112.2152239	16.8	138	34.59	16.29	18.84	0.291	0.27	4.18	0.92	1.27	2.67	3.1	77.64	7.29
No	man	No	No	No	No	No	No	No	60	7	0.49	4.537	1.1375	0.4875	0.299	4.27	12	98.68846154	16	131	36.54	28.03	29.35	0.214	0.15	4.260007822	0.664843577	1.396339744	2.60144685	3.2	53.56	6.71
No	man	No	No	No	No	Yes	No	Yes	65	10	4.02	8.8299	0.9728	0.8552	0.0107	5.57	19.4	41.08999065	15.4	146	34.72	11.73	28.02	0.226	1.08	3.827769368	-0.280107072	1.261467412	2.197092155	6.47	48.56	2.8
Yes	women	No	No	No	No	No	No	No	78	6	4.5	3.0538	0.8547	0.6098	0.0832	3.66	12.2	127.0181818	16.7	120	43.89	11.59	19.57	0.226	0.23	5.61	2.83	1.36	3.62	3.99	42.4	5.07
Yes	man	Yes	No	No	No	No	Yes	No	56	4	93.71	8.451191962	1.430224458	0.34031507	0.12709931	3.976248893	14.68247994	131.3016607	16.16923804	105.2957923	34.83	13.25	14.3	0.241	0.36	3.236430946	0.443659149	0.820400398	2.346102898	8.24	56.41	5.28
Yes	man	Yes	No	No	No	No	Yes	No	74	10	116.82	4.5689	0.2574	0.1188	0.005	4.09	16.5	93.0830303	16.2	103	33.45	16.44	20.52	0.457	0.35	4.67	0.73	1.4	3.04	5.44	76.92	7.42
Yes	man	No	No	No	No	Yes	No	No	85	7	5.43	2.403	1.3217	0.4584	0.2448	3.85	11.9	134.5662921	15.7	118	30.67	7.47	26.75	0.244	0.21	4.428076307	1.131849994	1.11369447	3.353530213	3.48	135.77	7.34
No	man	No	No	No	No	Yes	No	No	66	12	32.2	3.0814	0.3227	0.0625	0.3024	6.39	15.6	78.49971182	15.7	196	25.69	26.51	52.09	0.277	1.19	3.8	1.17	0.86	2.67	11.14	66.39	14.41
No	man	No	Yes	No	No	No	No	No	68	8	1.48	3.5283	1.6371	0.5378	0.1773	4.26	12	48.78257191	16.8	136	40.43	14.55	20.91	0.256	0.39	4.48	1.83	0.86	3.1	3.82	79.36	6.56
Yes	women	Yes	No	No	No	No	No	No	67	5	1.79	2.9308	1.0129	0.3319	0.0086	4.21	12.3	226.0162413	16.1	123	38.77	19.9	21.39	0.256	0.28	5.122183693	2.81314246	0.441055388	3.53221275	4.12	49.11	4.29
No	man	No	No	Yes	No	No	No	No	73	3	25.18	5.5011	0.692	0.5592	0.2027	4.75	12.8	107.453505	16.3	148	28.76	11.7	15.2	0.216	0.41	4.41	1.44	0.8	3.49	4.6	69.98	9.29
No	women	Yes	No	Yes	No	Yes	No	Yes	88	7	26.17525158	4.4453	0.6294	0.4876	0.0794	3.41	14.4	79.59047619	16.6	102	35.45	20.89	15.02	0.37234418	0.33	4.438842692	1.093677046	0.930459551	3.175314786	4.97	136.17	8.03
No	women	Yes	Yes	No	No	No	No	No	73	8	67.44	3.6764	2.4462	0.5161	0.3676	4.33	12.2	99.87270156	16.4	120	35.47	10.16	14.01	0.259	0.56	4.88	1.46	1.55	2.72	4.04	40.97	4.61
Yes	women	No	No	No	No	No	No	No	61	5	1.78	3.6353	1.8727	0.3733	0.2081	4.27	13.1	86.9379085	15.9	129	38.49	12.85	25.72	0.188	0.15	4.48	0.85	1.43	2.72	5.47	43.38	4.11
Yes	man	Yes	No	No	No	No	No	No	64	8	1.09	5.639439096	0.946819282	0.118106598	0.351748322	4.255797076	14.61807315	84.5262624	15.81001259	112.4505041	39.16	10.08	18.18	0.198	0.55	6.18	1.06	1.59	3.97	3.37	37.08	5.08
No	man	No	No	Yes	Yes	Yes	No	No	81	9	1.73	3.0827	0.6038	0.4903	0.3314	4.24	12.8	72.51343612	16.4	129	34.3	6.02	18.16	0.223	2.25	4.76	0.76	1.14	3.2	5.56	59.8	5.43
No	man	No	No	No	No	Yes	No	No	71	10	7.92	4.427	0.5134	0.5189	0.0497	3.58	13.6	60.96847826	16.9	117	29.19	45.52	32.65	0.226	2.84	4.44	1.32	1.68	2.51	4.41	53.38	7.71
No	man	No	No	No	No	No	No	No	65	5	9.44	5.5635	1.2599	0.63	0.1214	4.57	12.8	91.87878788	16.3	143	38.96	13.01	16.58	0.168	0.71	3.73	1.82	1	2.35	4.41	79.47	7.05
No	man	No	No	No	No	No	No	No	61	3	0.42	5.6382	0.9527	0.4977	0.0142	4.21	12.6	55.17412096	16.5	126	35.51	10.27	14.26	0.221	0.55	3.791167637	0.915568297	1.240404484	2.414266391	4.61	56.05	6.97
No	man	No	No	No	Yes	No	Yes	No	79	6	127.71	4.5343	0.8321	0.9482	0.0451	4.12	13.4	108.1674419	16.6	137	36.2	12.63	20.17	0.354	0.7	3.66	0.92	0.88	2.4	4.99	96.14	13.17
No	man	No	Yes	Yes	No	Yes	No	No	76	5	16.76	8.063	0.222	0.5328	0.0355	5.08	16.7	49.65337838	16.1	147	28.78	32.08	41.57	0.348	0.97	3.35	1.13	1.13	1.96	10	128.98	10.31
No	man	No	No	No	No	Yes	No	No	51	18	44.42	6.4121	1.3583	1.0231	0.0088	5.2	12.7	112.2132653	16.3	159	40.8	23.3	24.49	0.241	0.21	2.570213209	2.090322644	0.632948086	1.6928101	3.99	75.65	6.68
No	man	No	No	No	No	Yes	No	No	79	4	151.13	11.781	1.2474	0.7207	0.0832	4.05	12.7	98.96969697	16.3	125	32.18	15.53	39.69	0.359	0.132	3.77690894	0.75875095	1.387351859	1.893150709	6	72.78	14.99
Yes	man	No	No	No	No	No	No	Yes	70	8	8.81	4.3675	0.3463	0.0914	0.004030412	4.08	12.5	186.6322245	16.2	128	36.71	17.07	17.3	0.256	0.068	4.049837367	1.086647857	1.056940743	2.503162746	4.08	65.44	5.54
No	man	No	No	No	No	Yes	No	Yes	81	9	123.79	3.9044	0.1462	0.2451	0.0737	3.08	12.6	108.7116279	16.8	99	31.6	7.33	15.1	5.487	1.06	4.09392053	1.341100573	1.369206172	2.587751682	5.49	156.18	28.85
No	man	Yes	Yes	No	No	No	No	Yes	83	12	31.92	9.8221	0.6789	0.438	0.035	4.15	12.7	49.27150685	16.7	129	33.91	19.63	21.68	0.289	0.03	4.28	0.48	1.8	2.45	4.15	59.8	8.82
No	man	Yes	No	No	No	Yes	No	No	62	7	20.16	7.0102	2.5014	0.8513	0.1261	5.36	13.5	67.97183635	16.5	161	34.5	17.98	17.47	0.225	0.49	3.64	1.15	1.09	2.29	3.67	49.55	5.82
No	man	No	No	Yes	No	No	No	No	45	14	25.57	12.2949	0.5255	0.9681	0.0099	3.64	14.4	86.23969631	16.7	105	28.94	21.79	19.19	0.265	0.49	5.906743705	0.447856819	1.369472052	3.809607227	2.84	46.94	6.17
No	man	No	No	Yes	Yes	Yes	No	Yes	77	25	189.28	10.5248	0.6178	0.2746	0.0097	3.57	13.8	97.3513986	16.4	106	26.47	31.36	68.7	2.161	2.99	3.506534993	1.160449952	0.998666098	2.320980049	4.08	75.88	8.94
Yes	man	No	No	No	No	No	No	No	72	7	16.43	2.9376	0.985	0.3715	0.0043	3.09	14.4	96.28055556	16.3	94	27.82	12.64	19.77	0.26	0.45	3.06	1.13	0.76	2.01	3.5	59.91	8.28
Yes	man	Yes	No	No	No	Yes	No	No	64	11	102.63	7.8735	0.8826	0.9127	0.321	3.62	13.2	90.00149551	16.2	109	30.24	17.21	28.19	0.352	3.3	3.6	0.57	1.13	2.36	6.26	56.23	4.88
No	man	No	No	No	No	Yes	No	Yes	65	9	15.71	6.2426	0.4195	0.4337	0.0083	4.64	12.5	109.3109705	16.9	143	35.28	57.28	36.48	0.255	0.75	4.92	1.59	1.29	3.17	4.18	66.06	7.14
No	man	No	No	No	No	No	No	No	84	12	2.55	5.1723	2.3481	0.3941	0.2545	4.12	13.3	106.279659	15.7	133	38.08	15.19	31.39	0.304	0.93	4.53	1.04	1.28	3.05	4.76	74.83	6.61
No	women	No	No	No	No	No	No	No	74	7	2.77	3.9083	2.8594	0.6527	0.3186	4.59	12.3	112.3945946	15.9	151	38.86	10.94	23.92	0.222	0.34	5.357114435	2.287587495	1.034836914	3.800982937	3.69	79.04	7.83
No	women	Yes	No	No	No	No	No	No	81	6	71.41	7.8925	1.4863	0.7995	0.0513	3.72	13.1	82.88585366	15.8	112	34.28	15.26	22.3	0.304	0.55	4.19	0.73	1.26	2.71	5.53	50.04	3.59
No	man	No	No	Yes	No	Yes	No	No	51	13	17.29	4.7113	1.1712	0.6185	0.0526	5.47	13.8	51.55531915	16	184	32.88	45.06	68.54	0.639	0.59	2.86	1.47	0.79	1.8	6.23	78.91	8.56
No	man	No	No	No	No	No	Yes	Yes	84	12	10.51	3.9159	0.3434	0.1918	0.2513	4.24	12.6	78.7264574	16.2	134	36.65	17.97	35.61	0.307	0.27	2.31	0.47	0.98	1.35	12.41	98.84	6.5
No	man	No	No	Yes	No	Yes	No	No	56	7	109.17	4.8003	0.6831	0.7079	0.0605	4.25	14.3	66.4863124	16.8	141	25.47	149.31	261.57	0.435	3.72	5.573741918	2.171164768	0.946014772	3.849451555	11.51	54.73	11.06
No	man	No	No	No	Yes	No	No	No	67	11	4.37	8.1356	0.5459	0.2596	0.2972	4.77	13	102.1611173	16.2	149	44.29	10.42	23.53	0.125	0.57	0.1	0.81	0.36	2.95	3.56	82.17	7.89
No	man	No	No	No	No	No	No	No	77	6	2.44	4.4684	1.4806	0.4495	0.1653	3.63	16.1	84.74886536	16.5	111	30.57	12.97	18.69	0.099599748	0.69	3.894877061	1.261359386	1.210852035	2.126346743	4.29	46.08	4
No	women	No	Yes	Yes	Yes	Yes	Yes	Yes	71	12	20.38	14.6993	0.4025	0.9338	0.0322	4.86	13.4	81.49565217	15.9	147	38.53	33.5	28.9	0.304	0.63	5.058195254	0.856146785	1.470509296	2.760785593	3.9	43.19	7.04
No	man	No	No	No	No	No	No	No	52	7	25.95	10.0149	1.0157	0.5905	0.1181	4.34	13.1	92.39669771	15.7	124	30.12	10.85	14.38	0.235	0.56	4.622927599	-0.594237035	1.499977516	2.871833507	3.84	50.84	4.97
No	man	No	Yes	No	No	No	No	No	67	8	44.09	9.2272	0.7798	0.4332	0.3357	3.54	13.3	78.80517082	15.6	99	30.45	12.04	24.59	0.315	0.4	4.136596569	0.931597196	1.228589413	2.255036479	5.33	64.18	7.21
No	man	No	No	No	No	No	No	No	56	5	4.82	2.6163	1.961	0.3482	0.169	4.43	12.4	72.89648438	16.2	142	34.72	8.9	15.91	0.24	0.33	4.497072106	2.404267517	0.975758386	2.590488895	4.02	62.7	4.57
No	man	No	No	No	No	Yes	No	No	57	7	0.38	2.2372	1.9897	0.3665	0.1428	3.55	12.7	66.76260504	16.2	114	34.42	29.57	36.56	0.237	0.13	2.789034937	-0.617713674	1.482826236	1.688130349	3.39	63.39	6.74
Yes	man	No	No	Yes	No	Yes	No	No	56	9	156.51	9.8	1.1731	0.8532	0.0249	4.19	12.8	94.57974684	16.4	127	35.08	17.05	18.57	0.278	0.68	5.096101479	2.895219746	0.959039885	3.488773631	4.52	46.08	4.8
No	man	No	No	No	No	No	No	No	78	9	102.78	6.9426	0.6496	0.4628	0.0487	3.47	12.8	82.24137931	16.1	105	30.13	19.53	33.06	1.346	0.46	4.305044506	-0.268687746	1.361818955	2.433914343	4.38	125.12	8.35
No	man	Yes	No	No	No	Yes	No	No	72	8	51.94	8.6123	0.9162	0.6515	0.0216	5	12.2	41.46719057	16.8	164	36.56	29.27	41.02	0.464	0.55	4.740866138	1.607015928	1.118771755	3.161613356	4.47	99.75	9.95
No	women	No	No	No	No	No	No	No	80	5	21.75	8.3737	2.7786	1.2125	0.2021	3.13	16.2	62.37941409	16.3	95	36.56	6.07	19.64	0.242	1.77	3.9	0.69	0.97	2.63	8.22	49.41	3.83
No	man	No	No	No	No	No	No	No	69	9	6.69	5.3212	2.0122	0.3694	0.1179	4.56	15	78.75445293	16	131	41.26	29.88	32.82	0.245	0.57	5.5	1.61	0.94	3.9	7.04	97.83	6
No	man	No	No	No	No	No	No	No	65	8	3.13	6.1548	2.1765	0.5263	0.0268	3.8	13	82.30751121	16.1	135	36.72	49.54	29.1	0.276	0.38	5.65	0.61	2.06	3.45	6.28	72.04	9.48
No	man	No	No	Yes	No	Yes	No	No	55	11	31.79	9.2	1.38	0.621	0.253	4.64	13	84.39443478	16.7	146	33.76	13.91	19.83	0.374	0.62	2.047976621	0.199469634	0.547804539	1.46015755	3.48	69.74	8.83
No	man	No	No	No	No	No	No	No	64	7	81.34	8.6887	1.2244	0.5477	0.247	4.79	13.1	52.95037244	16.6	145	36.5	18.54	19.5	0.336	0.6	4.578847854	1.178803318	1.15021085	2.940908678	5.74	62.84	7.19
Yes	man	Yes	No	No	No	No	No	No	85	9	75.81	4.2873	0.8924	0.7718	0.0543	3.77	13.3	116.4577114	15.8	119	33.38	20.46	32.91	0.358	0.052	4.670662852	1.544013888	1.348949164	2.768900572	5.83	98.09	8.23
No	man	No	No	Yes	No	Yes	No	Yes	50	18	18.9	5.3813	1.1628	0.4892	0.0425	3.45	12.8	92.93991537	16.2	108	27.21	64.79	38.19	0.413	0.45	5.863725313	3.048538932	0.864154081	3.624769083	3.3	50.23	7.73
No	women	No	No	No	No	No	No	No	73	4	1.07	5.8181	0.877	0.3993	0.0143	4	13.1	58.69957924	16.2	121	37.31	8.66	20.57	0.26	0.25	4.050042472	0.019247846	1.272760969	2.704489603	3.66	48.44	4.62
Yes	women	No	Yes	No	Yes	No	No	No	84	10	8.09	4.2427	1.1789	0.7061	-0.015915668	3.77	14.2	99.52508143	16.4	121	31.88	16.23	24.47	0.271	0.59	5.96	5.6	0.73	4.05	5.01	68.78	3.33
No	women	No	No	No	Yes	No	No	No	88	13	15.2	7.2194	1.2718	0.6405	0.3083	4.65	15.9	73.3852459	15.9	100	34.26	35.36	38.31	0.278	0.62	3.54	0.98	1.37	2	4.74	85.05	8.82
No	man	No	No	No	Yes	No	No	No	72	8	119.17	5.9581	0.5504	0.3646	0.0077	3.78	12.5	106.7917151	16	114	31.17	11.48	28.78	0.509	0.64	4.14	0.89	1.08	2.66	3.84	68.1	8.91
Yes	man	No	No	No	No	Yes	No	No	60	8	4.83	1.0096	1.2958	0.3021	0.0292	3.91	11.8	202.5056604	16.1	124	35.88	15.18	22.43	0.281	0.11	3.184437656	1.175916728	0.660930247	2.144651663	1.9	42.58	7.31
No	man	No	No	Yes	No	Yes	No	No	56	11	7.42	6.7102	1.1213	0.8497	0.0438	5.81	17.6	44.26164384	16.1	163	33.35	35.88	29.87	0.271	0.068	2.9	0.66	0.84	1.76	4.1	93.68	6.27
No	man	No	No	No	No	No	No	No	68	10	10.63	3.3594	1.2665	0.2347	0.0196	4	12.7	77.98568507	16.2	129	33.04	22.61	19.71	0.177	0.21	3.962121326	0.113766549	1.283449271	2.159467084	4.05	44.59	6.33
No	man	Yes	No	Yes	Yes	No	No	No	77	11	1.3	3.6586	1.3665	0.3526	0.0882	3.46	13	92.45172414	16.6	110	33.84	19.31	28.48	0.284	0.98	4.565123364	2.249670283	0.947491539	2.747186751	4.96	187.44	10.23
Yes	women	No	No	No	Yes	No	No	No	73	7	8.93	1.9147	0.9302	0.1691	-0.008515205	3.97	12.2	181.1612583	15.9	117	31.39	8.53	16.86	0.247	0.36	4.406749532	0.156563451	1.263207722	2.303004383	4.32	39.82	3.62
No	man	Yes	No	No	Yes	No	No	No	91	7	0.61	2.7403	1.8217	0.2699	0.3322	3.14	13.3	63.13526012	16.5	102	30.79	5.57	10.11	0.242	0.69	3.58	1.04	0.99	2.21	5.05	134.7	7.14
No	man	No	No	Yes	No	Yes	No	Yes	60	6	3.63	2.8197	1.339	0.361	0.0457	4.02	13.3	98.13785558	16.6	129	28.66	8.26	14.78	0.315	0.33	4.53	1.28	1.09	2.9	4.69	50.53	3.97
No	women	No	No	No	No	No	Yes	No	66	11	151.3	3.6729	1.3981	0.4068	0.2292	3.74	15.9	91.30541012	16.5	99	36.26	16.31	20.69	26.791	2.13	3.742943707	1.180833477	0.393543851	3.116908539	5.47	75.7	11.76
Yes	man	No	No	No	No	Yes	No	No	76	14	109.78	11.2105	0.611	0.636	0.042	4.04	13.5	103.8817963	16.7	116	26.72	7.66	21.55	3.442	1.1	5.11	0.74	1.42	3.18	4.83	59.41	9.83
No	man	No	No	No	No	No	No	No	52	7	1.75	2.8039	0.5959	0.2292	0.1681	4.35	12.7	114.636911	16.1	129	39.02	11.83	12.81	0.24	0.13	3.685709224	1.949690671	0.370600457	2.775218901	3.31	62.9	5.49
No	man	Yes	No	No	No	Yes	No	Yes	68	17	127.71	8.2574	0.7855	0.9869	0.0302	5.02	12.6	40.71092354	16.6	152	37.08	6.97	23.72	1.071	0.45	3.32	0.65	1.11	2.03	9.78	96.88	8.98
No	man	No	No	No	No	No	Yes	No	84	8	163.9	9.6047	0.5437	0.4371	0.0426	4.31	13.1	81.12382739	16.8	138	26.23	26.8	23.17	0.39	0.42	2.26194844	1.105872736	0.724363394	1.262012966	15.15	81.28	7.62
No	women	No	No	No	No	No	No	No	74	6	0.91	10.8542	1.388	1.5962	0.0278	4.11	12.2	47.80979827	15.7	120	29.04	21.64	17.71	0.237	1.6	3.617249368	0.546417022	1.181520133	2.511935895	3.32	49.63	7.12
Yes	women	No	No	No	No	Yes	Yes	No	73	7	66.93	10.1178	0.2501	0.0417	0.102174688	4.59	17.9	91.23253359	15.9	94	26.79	6.05	21.13	0.347	2.05	4.969792994	0.47632024	1.409545062	3.841871823	5.83	38.02	5.67
Yes	women	No	No	Yes	No	Yes	No	No	78	9	42.19	6.1612	1.2069	0.9875	0.0591	4.13	13.4	85.46267773	15.8	128	32.1	20.12	33.29	0.278	0.86	4.135025867	0.381716452	1.039862674	2.786452273	8.41	48.31	1.95
No	women	No	No	No	No	No	No	No	76	6	1.7	2.328	1.26	0.26	0.108	3.63	12.4	93.99775	16.3	114	34.19	23.7	37.68	0.26	0.77	4.58	0.78	1.57	2.77	4.55	55.26	6.23
No	man	No	Yes	No	No	No	No	No	62	7	23.48	8.0433	2.0921	0.6829	0.0108	4.84	13	57.44059041	16.5	156	38.59	33.22	23.47	0.273	0.26	4.087356627	1.068749914	1.174961767	2.524422466	7.31	68.45	5.31
No	man	No	No	No	No	No	No	No	62	5	8.34	4.3094	1.6401	0.571	0.093	4.54	13	74.36325301	16.1	139	38.98	11.17	22.75	0.247	0.36	5.869583265	1.075738813	1.778835109	3.390300686	4.23	87.9	5.24
No	man	No	No	No	No	No	No	No	64	7	2.98	6.4074	0.9696	0.4686	0.2101	4.54	13.3	64.33910891	16.1	132	31.4	21.34	23.51	0.22	0.294	4.083196277	0.380447234	1.125079462	2.390768597	3.86	52.48	6.05
No	man	Yes	No	Yes	No	Yes	No	No	74	14	5.4	8.9868	0.3812	0.1525	0.0371	6.07	15.5	54.03735572	16.1	139	35.14	31.86	17.16	0.258	0.26	5.096557523	2.043005257	1.265402129	3.30238027	4.19	62.14	7.78
No	women	Yes	No	No	No	Yes	No	Yes	73	10	121.21	7.32	1.6104	0.8003	0.0092	4.6	14.1	75.79487705	17.1	140	29.1	14.51	17.31	0.39	1.73	5.614896765	2.420974528	1.010750756	3.288875259	5.52	52.11	9.7
No	man	No	No	No	No	No	No	No	56	6	0.39	4.8212	1.7725	0.4112	0.0709	4.72	12.3	55.92101551	16.4	139	35.79	15.35	13.8	0.265	0.15	5.18	1.81	0.81	3.64	3.93	60.26	5
No	women	No	No	No	No	No	No	No	63	8	81.54	7.3987	1.1205	0.6297	0.0926	3.17	12.1	92.57883369	16.2	98	30.85	24.18	22.78	0.748	0.45	2.843941356	0.478476451	1.066027767	1.831928442	4.67	45.55	3.95
No	man	Yes	No	No	No	No	No	No	73	10	8.17	8.7593	1.458	0.8793	0.0223	4.09	13	77.83144654	16.4	120	28.24	37.29	28.19	0.276	1.88	5.226797976	2.223059322	1.030765086	3.10189109	4.77	66.7	3.58
No	women	No	Yes	No	No	No	No	No	65	8	168.69	8.5835	1.3581	0.6154	0.0106	3.91	13.3	61.78039585	16.5	118	32.45	16.35	24.26	0.347	0.75	3.89	0.89	0.79	2.75	4.77	38.89	5.94
No	man	No	No	No	No	Yes	No	Yes	52	12	53.21	3.9082	0.8177	0.5469	0.0212	5.67	15.7	91.38493409	16	163	24.52	9.07	11.53	0.294	0.45	3.55	1.05	0.59	2.64	7.27	42.04	4.9
No	man	No	No	Yes	Yes	Yes	No	Yes	69	11	12.66	6.6178	0.9361	0.5047	0.0488	5.33	14.8	54.67223587	16.1	152	29.67	34.47	33.51	0.342	0.38	3.5	0.69	1	2.27	6.02	70.09	11.58
No	women	No	No	No	Yes	Yes	No	Yes	83	7	16.7	4.6161	0.2188	0.3282	0.0313	3.61	13.2	100.347025	17	107	31.96	7.98	23.7	0.336	1.62	2.96	1.12	1.12	1.7	4.86	49.49	4.91
No	women	No	No	No	No	Yes	No	No	70	6	0.99	3.3842	2.4001	0.793	0.4531	3.84	12.9	84.65649718	15.7	124	32.66	13.95	21.86	0.281	0.32	7.33	1.86	1.54	5.02	3	61.26	2.33
No	man	No	No	No	No	Yes	Yes	Yes	68	20	17.73	8.5432	0.4437	0.3776	0.0283	3.14	13.2	74.56271186	17.1	96	30.93	17.59	32.43	0.737	0.71	4.680944642	2.048952424	1.153930107	2.169187957	5.6	54.89	8.05
No	man	No	No	No	No	No	No	No	77	6	13.74	3.6585	1.1565	0.4782	0.2335	3.98	14	100.1	15.8	115	33.03	11.1	18.99	0.284	0.37	5.086976791	1.23939851	0.909675007	3.095600167	3.89	54.7	6.25
No	man	No	No	No	No	No	No	No	60	8	3.2	3.6344	1.148	0.4872	0.2912	4.46	13.6	73.14821429	16.3	139	36.33	11.5	18.06	0.227	0.3	3.91	0.58	1.17	2.63	5.37	69.05	8.64
No	women	No	No	No	No	No	No	Yes	69	7	128.11	5.6086	1.7673	0.6295	0.0404	3.56	12.9	91.033829	16.4	110	37.06	7.31	15.03	0.268	0.33	5.672495401	0.628033653	1.653835172	3.687849731	5.79	53.19	3.69
No	women	Yes	No	No	No	No	No	No	65	7	2.48	7.3437	1.3832	0.3549	0.0752	4.62	13.7	79.03142857	16	135	36.91	5.22	12.55	0.258	0.21	6.16	1.37	1.38	4.29	3.38	33.82	6.44
No	women	No	No	No	No	No	No	No	74	6	26.73	5.8599	1.1475	0.459	0.1683	4.27	12.3	86.02352941	15.8	133	38.04	17.6	26.08	0.304	0.38	6.217278596	2.416091975	1.230519599	4.062336552	4.59	66.67	4.01
No	man	Yes	No	No	No	No	No	No	73	4	3.33	4.5549	1.4995	0.697	0.2605	4.1	12.6	83.27045455	16.7	137	38.3	19.23	25.57	0.273	0.59	4.42	1.2	1.23	2.83	4.58	90.32	7.57
No	man	No	No	No	No	No	No	No	63	8	54.00390912	6.0431	1.9046	0.6052	0.2848	4.19	13.5	48.23595506	16.4	132	31.82330037	127.4157299	132.1801688	1.649340723	0.52	3.850916586	-0.027171028	1.009913463	2.769170682	8.486592994	36.12312496	7.036527815
No	women	No	No	No	No	No	No	No	71	7	-16.03593931	3.1137	1.7976	0.2835	0.1284	4.11	12.7	96.40747664	16.4	127	34.15527507	-30.37995252	-10.91320186	2.942226882	0.24	4.500356856	0.92990064	1.510852813	2.231626808	2.587784935	39.90462841	3.085793072
No	man	No	No	No	Yes	No	No	No	64	6	1.01	3.7615	1.2629	0.3089	0.0705	3.98	13	86.37269373	15.8	122	36.91	18.18	26.6	0.271	0.27	3.86	0.44	1.38	2.44	4.48	71.58	8.42
No	man	Yes	No	No	No	Yes	No	No	85	9	5.34	5.2454	1.004	0.362	0.2117	3.35	13.5	64.13528551	16.1	102	28.29	5	12.4	0.242	0.18	4.110505017	0.479031443	1.181999655	2.355258823	5	60.11	4.77
No	man	Yes	Yes	No	No	No	No	No	78	17	133.49	10.3191	0.5947	0.7229	0.096	4.39	14.6	52.50111492	16.7	139	37.79	11.12	16.72	2.501	0.2	3.9	0.68	1.14	2.53	12.94	107.48	8.87
Yes	man	No	No	No	Yes	Yes	No	Yes	65	9	5.38	6.7232	0.2363	0.043	0.1504	4.22	12.3	58.55083799	16.7	146	42.61	22.7	27.64	0.255	0.22	3.97	0.61	1.23	2.5	4.68	57.29	6.52
No	women	Yes	No	No	No	Yes	No	No	72	8	83.32	4.6437	1.1375	0.4563	0.0124	3.92	13.2	58.51616	15.8	112	31.67	8	23.9	0.299	0.45	3.91	0.64	1.13	2.52	5.04	50.67	4.24
No	women	No	No	Yes	Yes	No	No	No	88	7	2.9	2.0682	1.115	0.2539	0.2134	4.41	14.2	81.25326087	16.2	129	32.68	11.02	27.07	0.225	0.37	4.2	1.06	1.3	2.7	4.95	49.33	5.91
Yes	man	No	No	No	No	No	No	No	73	6	27.19	2.7893	1.0156	0.454	0.3931	4.39	13.6	141.6	16.4	125	39.33	10.23	15.44	0.25	0.37	6.32	1.26	0.96	4.59	3.99	70.01	6.98
No	women	No	No	Yes	No	Yes	No	No	56	7	51.27	3.6154	1.9354	0.6317	0.4906	4.09	16	63.01592262	16.4	119	28.21	8.19	18.82	0.328	0.56	2.11	0.91	0.6	1.27	6	55.22	1.88
Yes	man	Yes	No	No	No	Yes	No	No	86	10	22.74	1.5239	1.1454	0.3088	0.322	4.07	13	133.3084648	16.9	135	35.32	9.09	35.05	0.302	-0.101778011	5.06	1.1	1.26	3.3	5.08	83.73	5.52
No	man	No	No	No	No	Yes	No	Yes	69	9	7.83	6.2748	0.635	0.5453	0.0075	3.94	17.2	81.15742972	15.9	115	31.26	23.4	27.37	0.247	0.86	4.2	0.69	1.05	2.96	3.38	54.44	6.08
Yes	man	No	No	Yes	Yes	Yes	No	Yes	75	10	7.72	6.9292	0.844	0.6499	0.0084	4.78	13.5	62.4028436	16.3	144	36.1	20.66	26.08	0.344	0.35	4.21	0.98	2.07	1.93	4.49	99.31	6.37
No	man	Yes	No	No	No	No	No	No	71	4	5.38	5.8951	2.9189	0.5742	0.1436	5.03	13.1	53.21650993	16.4	142	39.74	42.66	32.87	0.289	0.14	4.09	1.63	0.9	3.03	4.13	72.84	6.55
No	man	Yes	No	Yes	No	Yes	No	Yes	72	1	1.67	12.5401	0.6904	0.5213	0.3241	4.52	15.1	39.04613201	16.4	130	37.13	13.76	15.67	0.187	0.28	4.46	1.08	1.81	2.38	7.32	65.45	7.89
No	man	No	No	No	No	No	No	No	61	7	3.65	4.5814	1.1575	0.2424	0.0485	4.17	12.7	74.32871287	16.5	123	40.09	21.21	20.73	0.297	0.33	4.55	1.04	1.33	2.82	5.79	54.73	4.57
No	man	No	No	No	No	No	No	No	74	5	86.2	6.2142	1.2912	0.6747	0.1333	4.4	13.5	78.82833133	16.5	129	33.88	8.21	19.26	0.396	0.25	4.32	0.73	1.6	2.38	5.51	74.22	6.18
No	man	No	No	No	No	No	No	No	64	5	6.91	4.255	1.0254	0.6386	0.1965	4.15	12.9	73.66775244	16.3	131	39.34	13.08	18.82	0.286	0.28	4.84	0.79	1.13	3.25	3.93	66.99	4.78
No	man	No	No	Yes	No	No	No	No	79	7	19.33	5.33	0.7215	0.4355	0.0785	4.6	14.2	82.89553846	16.2	145	44.87	32.58	19.09	0.159	0.51	4.49	1.02	1.12	2.81	8.1	118.35	13.01
No	man	No	No	No	Yes	No	No	No	91	19	4.67	8.2711	0.681	0.8883	0.0197	4	16.8	45.45653495	16.3	115	30.29	11.56	25.97	0.352	0.99	4.5	1.76	1.21	2.7	5.69	77.84	6.05
No	man	No	No	No	No	No	No	No	54	4	0.58	4.0365	1.9389	0.7452	0.138	5.32	13.5	33.1373913	16.1	160	38.26	10.9	21.71	0.225	0.6	5.437971227	1.463819251	0.772927165	3.645331516	6.58	47.83	5.32
Yes	man	Yes	No	No	Yes	Yes	No	Yes	90	13	47.02	9.1792	0.5405	0.2903	0.0467	3.78	13.7	143.1376623	16.3	113	32.65	12.1	22.6	0.629	0.34	3.307101569	0.452048692	1.253726672	2.093997769	3.3	119.65	7.15
No	man	No	No	No	No	Yes	No	No	66	4	5.62	4.0123	1.6099	0.4181	0.1685	4.37	13.7	75.69230769	16.5	140	40.27	12.35	18.9	0.307	0.37	3.84	0.81	1.24	2.3	4.54	68.66	5.21
Yes	women	Yes	No	No	No	No	No	No	79	7	68.88	11.0677	1.1106	0.4165	0.062325029	3.62	13	64.76077655	16.2	119	40.31	10.72	13.46	0.318	0.47	3.931556976	0.139672599	1.434706485	2.817823106	5.74	46.47	6.59
No	women	Yes	No	Yes	No	Yes	No	Yes	85	8	3.4	11.4098	0.3468	0.1914	0.0102	3.38	13.4	70.96981605	16.3	95	47.9	9.91	21.78	0.273	0.58	6.21	0.7	2.13	3.5	3.43	47.19	6.52
No	women	No	No	No	No	No	No	Yes	72	7	2.25	3.5297	1.3083	0.4272	0.0587	3.66	12.6	70.28089888	16.4	113	38.31	11.4	20	0.247	0.46	4.59	1.12	1.65	2.58	3.89	49.81	4.79
No	man	Yes	No	No	No	No	No	No	77	7	12.3	5.1525	0.8038	0.6939	0.1786	3.93	12.3	72.69534207	16.4	124	39.65	30.71	18.14	0.265	0.42	3.79	0.6	1.11	2.36	3.79	73.22	5.21
No	man	No	No	No	No	Yes	No	No	65	6	25.22	4.236	2.1674	0.5719	0.0565	2.87	15.8	118.8441926	16.6	93	31.06	25.7	37.37	0.374	0.81	3.9630438	2.788515866	0.627599884	2.769257616	5.61	161.86	8.81
Yes	man	No	No	No	No	No	No	No	65	5	10.21	5.3582	1.2719	0.424	0.2193	5.39	16.2	118.2853625	16	133	41.2	7.01	9.8	0.307	0.38	3.1	1.14	1.01	1.87	4.54	59.37	2.69
No	man	No	No	Yes	No	No	No	Yes	81	12	56.07	5.9291	0.6274	0.416	0.0705	3.97	13.6	99.12510638	16.5	124	30.43	19.5	19.77	0.528	0.83	3.59	1.11	1.13	2.26	7.45	82	9.47
No	man	Yes	No	No	No	No	No	No	66	10	68.64	10.205	1.2064	0.8125	0.0492	4.35	12.1	53.80991064	16.5	143	42.43	9.22	11.64	0.397	0.44	4.99	1.23	1.18	3.35	3.79	117.32	9.7
Yes	man	No	No	No	No	No	No	No	60	9	12.92	1.9973	1.0764	0.686	0.0152	4.4	13.4	110.8295515	16.4	122	36.17	11.85	18.24	0.301	0.15	4.046716675	0.669350186	1.037458242	2.425997761	3.7	78.82	4.45
No	man	No	No	No	No	No	No	No	72	5	4.54	4.1125	1.6318	0.4869	0.2895	4.24	12.6	64.77051672	16.4	133	35	14.55	21.57	0.306	0.58	3.12	0.53	1.06	2.14	15.39	89.29	5.27
No	man	Yes	No	No	No	Yes	No	Yes	80	8	71.1	4.6698	1.1804	0.5096	0.0774	5.07	14.4	80.68465116	17.2	164	38.5	12.6	18.23	0.314	0.19	5.17	1.11	0.95	4	8.15	81.81	4.99
No	man	No	No	Yes	No	No	No	No	71	7	49.73	2.2783	1.1012	0.5746	0.004	4	17.1	105.7513784	16.1	123	24.09	23.98	41.71	0.431	1.06	3.33	1.74	0.51	2.5	5.79	89.75	7.41
No	man	No	No	No	No	No	No	Yes	56	7	1.79	7.5275	1.9698	0.5226	0.0201	5.11	12.6	44.77094527	16.1	161	41.51	16.21	13.42	0.251	0.15	3.180102842	0.832142232	0.918098033	1.93788666	4.67	57.59	4.7
No	man	No	No	No	No	Yes	No	No	53	7	41.23	5.5823	1.5713	0.9428	0.1571	4.72	14.4	93.32140266	16	141	28.7	16.56	14.65	0.314	0.53	4.508641106	2.282860431	0.978495373	2.470902784	3.51	62.32	3.84
Yes	man	No	No	Yes	No	Yes	No	Yes	80	7	5.18	3.7851	0.763	0.3715	0.0803	5.39	16.8	125.238247	15.9	170	40.18	11.52	16.86	0.269	0.45	4.63	0.75	1.52	3.14	5.47	78.55	5.35
Yes	man	No	No	No	No	No	No	No	58	6	0.41	2.029186361	1.656401608	0.38095191	0.1092986	4.354783862	12.70458227	160.1336023	16.27789914	141.5879683	35.37	9.06	15.03	0.295	0.22	4.815352871	1.07765341	1.500121542	2.920283994	2.72	61.53	4.05
No	man	No	No	No	No	Yes	No	Yes	61	10	24.36	8.446	1.7648	0.7678	0.4469	5.19	17.4	91.13839442	15.6	113	37.95	10.93	15.37	0.277	0.2	3.47	1.75	0.87	2.44	3.79	80.17	7.16
No	man	No	No	No	No	No	No	No	76	11	1.03	3.6421	1.2012	0.6006	0.0551	4.29	13.5	60.31215971	16.5	141	28.88	8.69	13.79	0.256	0.11	3.471570015	1.61745327	1.100286208	2.014939861	6	70.1	7.45
No	women	Yes	No	No	No	Yes	No	No	60	8	47.98	6.6712	0.6029	0.3837	0.1566	4.44	13.9	110.6498084	16.5	136	34.03	18.45	20.8	0.301	0.35	5.769106683	1.941003402	1.455010047	3.670051191	4.03	45.11	2.86
No	women	Yes	No	No	No	No	No	No	80	7	1.98	3.7819	1.9624	0.4223	0.0248	3.74	13.4	53.29468599	16.6	114	34.4	5.8	15.67	0.287	0.17	5.297537981	1.386235215	1.393842521	2.961342858	3.79	67.07	8.75
No	man	No	No	Yes	No	Yes	No	Yes	69	6	17.05	6.6581	0.7654	0.7901	0.014	4.12	17.6	72.91081409	16	104	29.31	252.82	621.05	0.373	0.75	3.84	0.96	0.64	2.91	6.16	103.11	11.18
No	man	No	No	No	No	No	No	No	59	6	0.15	2.6931	1.8526	0.4369	0.5309	4.25	12.5	82.19095841	15.7	136	36.47	16.77	14.33	0.239	0.07	4.478761946	1.58961292	0.892215342	2.703063683	6.85	94.86	5.81
No	man	Yes	No	No	No	No	No	No	75	5	8.7	3.2064	2.9659	0.3941	0.0935	4.28	13.6	79.93772455	16.4	135	40.53	19.45	19.06	0.221	0.51	5.15	2.26	0.97	3.79	4.07	84.11	6.85
No	man	Yes	No	No	No	No	No	No	65	10	4.54	5.0573	1.3918	0.3652	0.0551	4.66	14.8	61.05137881	16	142	35.21	79.98	71.13	0.287	0.53	3.8	0.99	0.79	2.74	7.34	128.57	7.81
No	man	No	No	No	No	Yes	No	Yes	70	5	4.34	5.0031	0.6344	0.6148	0.2616	3.58	13.8	96.56697248	16.4	113	36.64	6.42	11.52	0.256	0.42	4.439124565	-0.236040503	1.561220173	2.899853567	3.36	55.76	6.11
No	man	No	No	No	No	No	No	No	60	5	1.17	3.1195	0.7316	0.1932	0.0575	4.67	13.3	66.00973236	16	132	39.06	18.71	11.12	0.264	0.05	4.802419729	-0.182079575	1.574113512	3.114070569	4.94	56.8	4.09
No	man	No	No	No	No	No	No	No	68	7	0.34	3.3419	0.9034	0.2003	0.0045	3.75	12.5	110.094382	16.4	122	34.21	12.33	16.11	0.256	0.88	4.34	0.61	1.5	2.77	4.36	49.6	6.46
No	man	Yes	No	Yes	No	No	Yes	No	72	4	73.42	3.7459	0.4136	0.4371	0.0846	3.67	11.9	106.6308511	16.4	115	34.47	10.92	14	0.378	0.31	3.11	1.14	0.6	2.3	8.56	103.2	6.77
No	women	No	No	No	No	Yes	No	No	72	8	45.82	5.9879	0.9349	0.4749	0.0206	4.66	13.7	97.19649596	16.5	152	33.07	6	14.93	0.37	5.75	3.23	1.5	0.71	2.41	8.3	50.94	10.4
Yes	man	Yes	No	No	No	No	No	No	83	8	72.93	6.5882	0.5354	0.6053	0.0078	4.04	13.9	106.5877577	16.2	128	35.84	17.29	22.64	0.264	0.76	3.71	0.69	1.42	2.25	6.1	67.94	8.13
No	man	No	No	Yes	Yes	Yes	No	Yes	74	9	166.37	7.7423	0.7752	1.0853	0.0581	3.69	13.4	99.88070175	16.2	120	32.48	27.7	29.88	0.403	0.82	1.874435586	0.943356745	0.596963339	1.148306358	4.49	86.45	7.15
No	man	No	No	No	No	No	No	No	48	8	0.29	3.4819	1.7597	0.2558	0.6802	4.68	13.4	78.86666667	16.1	146	39.01	13.58	13.38	0.239	0.14	4.87	1.32	1.25	3.41	3.68	67.02	6.31
No	man	No	No	Yes	No	Yes	No	Yes	47	6	6.2	2.6077	1.5085	0.2403	0.0757	4.56	13.6	98.02651685	16.4	134	30.48	41.78	39.29	0.239	1.19	2.65	0.66	1.04	1.68	7.89	66.42	6.63
No	man	Yes	No	No	No	Yes	No	Yes	77	11	158.38	12.8804	0.1998	0.2264	0.0071	4.35	13.3	60.73153153	16.1	140	32.15	22.81	18.38	0.852	0.37	4.76	0.71	2.12	2.62	3.89	68.4	13.7
No	women	Yes	No	No	No	No	No	No	72	8	2.04	3.1692	1.3442	0.3671	0.2637	3.44	12.9	121.1021277	16.1	103	31.94	8.32	26.2	0.228	0.67	3.64	1.57	0.75	2.22	3.66	67.12	4.91
Yes	man	No	No	No	No	No	No	No	70	5	0.51	2.5323	0.9408	0.341	0.0862	3.76	17.7	76.05918367	16	99	43.48	13.14	21.68	0.223	0.36	5.1	0.86	1.54	2.93	4.21	86.96	10.66
No	man	No	No	No	No	No	No	No	74	7	2.65	5.1177	2.4147	0.6848	0.7568	4.56	13	82.9036626	16.5	132	32.38	32.85	25.06	0.228	0.3	4.111636491	1.223411001	0.904650274	2.527692262	3.28	82	8.62
Yes	women	Yes	No	Yes	No	Yes	No	Yes	62	6	3.27	4.7022	0.7787	0.4313	0.0479	4.32	14.4	77.3015025	15.9	136	27.55	27.63	36.54	0.311	0.78	3.79	0.76	0.84	2.37	6.44	73.01	9.54
No	man	Yes	No	Yes	No	No	No	No	69	5	2.42	3.4538	2.6901	0.5022	0.1858	4.62	13.1	102.2389535	16.5	141	42.14	11.8	21.31	0.295	0.31	3.790044207	-0.556126342	0.822132391	2.715158227	4.14	143.9	7.55
No	man	No	No	No	No	No	No	No	64	6	1.77	2.8012	2.2599	0.3739	0.1116	4.24	12.8	45.69892473	16.5	139	40.65	18.25	30.46	0.256	0.44	5.262459212	1.484678138	1.528324605	3.653663955	7.47	68.1	3.13
No	women	No	No	No	No	No	No	No	67	11	5.76	5.3357	1.8216	0.6448	0.2418	4.9	13.4	79.49081886	15.8	144	36.18	27.39	16.54	0.221	0.06	3.895636165	1.352587033	0.856827252	2.851795616	3.51	59.97	7.72
Yes	women	No	No	No	No	No	No	No	72	5	8.75	4.1296	1.1368	0.4524	0.0754	4	11.8	65.01758621	16.3	127	35.93	15.09	22.77	0.256	3.12	4.88270062	1.189069615	1.395942829	2.935245163	4.08	59.97	3.64
No	man	No	No	No	No	Yes	No	No	83	10	5.18	8.4722	0.9648	0.4925	0.0905	4.02	13.2	66.10208955	16.4	137	38.15	3.28	22.36	0.206	0.39	4.44	0.82	1.61	2.47	6.56	84.14	7.31
Yes	women	Yes	No	No	Yes	No	No	No	80	18	40.31	4.401	1.6039	0.3521	0.1434	4.41	13.5	64.14616564	16.3	130	37.75	18.22	22.78	0.356	0.37	4.33	2.63	0.92	2.58	4.61	131.19	7.54
Yes	man	No	No	No	No	No	No	No	45	6	101.58	16.1638	0.6093	1.0752	0.0538	5.22	12.8	21.62589286	16.2	155	41.24	25.4	39.43	0.389	0.33	5.11	0.86	2.08	2.44	5.66	63.45	9.23
No	man	No	No	Yes	No	Yes	No	Yes	54	10	4.85	5.8406	1.9181	0.7085	0.1382	5.69	14.4	59.43020833	16.1	175	41.14	19.44	19.72	3.137	0.2	4.65	1.21	0.73	2.81	4.51	59.73	9.34
No	women	Yes	No	No	No	No	No	No	73	10	24.5	5.2901	0.4944	0.3708	0.0062	4.35	13.8	94.44660194	15.5	130	33.56	23.89	46.2	0.332	0.77	4.69	1.28	1.35	2.74	3.85	55.87	8.66
No	man	No	No	No	No	No	No	No	66	9	1.02	2.646	2.0685	0.189	0.294	4.07	12.3	113.320381	15.6	129	33.44	14.41	15.89	0.236	0.57	3.99	0.82	0.85	2.58	4.13	56.42	4.25
No	women	No	Yes	Yes	No	Yes	No	Yes	71	15	181.35	15.7086	0.8128	1.0602	0.0157	5.09	13.7	37.97311828	16.9	157	35.91	69.14	101.28	0.564	0.65	5.93	1.19	1.71	3.41	8.23	75.52	9.63
No	man	Yes	No	No	No	No	No	No	72	4	0.29	4.7392	1.3831	0.3051	0.3119	4.52	13.5	63.59941003	16.3	140	40.01	17.37	29.59	0.239	0.25	5.12229838	1.582093468	1.164290036	3.070382145	4.6	59.76	3.85
No	man	No	No	Yes	No	No	Yes	No	81	6	59.76	3.2834	1.4198	0.4019	0.0783	3.76	15.1	89.25	15.9	115	33.23	9.49	22.21	0.282	2.19	4.14	0.87	1.06	2.59	6.71	126.29	9.96
No	women	No	No	No	No	Yes	No	Yes	83	8	0.92	6.916	0.7542	0.6599	0.2143	4.7	13.4	61.99066511	16.4	136	42.55	21.13	28	0.295	0.27	4.4	0.87	1.61	2.38	4.89	54.62	6.97
No	man	No	No	No	No	No	No	No	70	5	0.38	1.5137	1.908	0.2629	0.5215	3.47	13.4	73.28018868	15.5	107	31.95	10.85	23.94	0.241	0.63	4.02	0.5	1.42	2.17	3.79	64.76	5.29
No	man	No	No	No	Yes	No	No	No	69	7	10.19	2.2726	1.6027	0.2841	0.0636	3.14	15.2	78.89433962	16.1	97	30.28	7.06	23.9	0.246	0.89	3.530675904	1.315808559	1.324265455	2.28199639	6.94	65.48	9.93
No	women	Yes	No	No	Yes	No	No	No	69	5	26.36	7.077	2.5515	0.7665	0.084	3.85	15.3	67.78380952	16.4	110	37.28	17.86	28.46	0.502	0.55	5.69	1.74	1.38	3.33	4.46	90.17	7.64
No	man	No	No	No	No	No	No	No	72	5	2.79	4.8704	1.1732	0.455	0.583	4.35	13.2	59.18987342	16.4	134	35.25	31.49	30.52	0.213	0.46	5.58	1.3	1.17	3.51	3.84	69.04	5.28
No	man	Yes	No	No	Yes	No	No	No	85	10	4.62	4.3305	0.8145	0.586	0.0938	3.99	13	87.03890785	16.1	126	37.43	11.42	22.76	0.231	0.48	2.39	0.53	0.9	1.29	5.66	82	9.68
No	man	No	No	No	No	No	No	No	61	4	1.11	4.2141	2.0763	0.403	0.1161	4.53	12.6	72.12825769	16.4	140	37.5	12.18	19.16	0.213	0.04	5.23	0.98	1.01	3.48	3.03	61.52	7.76
No	man	Yes	No	No	Yes	No	No	No	78	7	2.11	4.9206	1.2718	0.4726	0.2433	4.01	12.6	91.97266187	16.1	125	40.16	15.35	18.85	0.228	0.06	3.24	0.85	0.8	2.02	5.18	98.57	6.85
No	women	No	No	No	No	No	No	No	61	4	0.99	3.6831	1.8266	0.3273	0.0893	3.56	12	70.68907563	16.4	107	36.28	9.92	17.03	0.264	0.33	4.48845707	0.085127967	1.239405425	2.415358208	3.85	49.45	10.04
No	man	No	No	No	No	No	No	No	55	8	29.72	5.3282	1.2473	0.3533	0.2596	4.67	12.8	114.0485437	16.4	136	39.41	20.17	17.4	0.241	0.61	4.341521895	1.368408486	1.163308431	2.907588566	3.74	66.32	5.12
No	man	No	No	No	No	No	No	No	65	10	3.61	3.2325	3.7151	0.4749	0.2068	4.99	13.7	79.06344648	16.4	152	42.58	9.36	17.93	0.262	0.32	4.723376761	2.502781211	1.192516874	2.960253729	3.28	65.5	2.7
No	man	No	No	No	No	No	No	No	51	5	0.21	3.5986	1.8698	0.294	0.0941	4.95	13.2	51.68707483	17.2	155	44.05	12.55	16.35	0.239	0.54	6.36913786	2.144035481	1.653298909	3.998416437	5.5	69.58	4.46
Yes	man	Yes	No	No	No	No	No	No	76	6	7.78	0.6922	1.1178	0.3763	0.0493	3.25	14.2	152.827352	16.7	94	37.31	13.53	32.27	0.239	1.150042259	4.16	0.78	1.35	2.49	4.57	88.56	6.75
No	man	No	No	No	No	Yes	No	No	73	3	113.44	8.6208	0.768	0.144	0.0384	4.58	14	51.02270833	16.4	141	33.22	40.67	28.52	0.277	0.27	4.97	1.37	0.98	3.31	6.93	65.11	6.54
No	man	No	No	No	No	No	No	No	72	9	125.24	9.3342	3.6378	1.0716	0.0141	4.11	14	43.27638298	16.4	126	31.04	9.88	19.31	0.389	0.17	3.077606063	1.431665056	0.756425061	2.035264541	5.59	56.7	7.19
No	man	No	No	No	No	Yes	Yes	No	84	4	1.01	2.7857	0.3255	0.0125	0.0031	3.75	14.4	102.3162939	16.1	119	37.89	15.04	23.21	0.256	0.29	3.38	0.81	1.34	2.07	8.36	92.08	10.82
No	man	No	No	No	No	No	No	No	72	5	0.52	2.3967	1.0061	0.409	0.2413	4.37	13.6	103.7334963	16.3	124	35.68	17.05	26.14	0.259	0.44	4.43	1.15	0.99	2.94	3.23	91.16	11.68
No	man	No	No	No	No	No	No	No	57	4	5.13	5.1692	1.5152	0.435	0.1015	6.06	13	77.86675862	17	188	44.5	23.11	24.2	0.282	0.25	5.91	1.14	1.47	3.85	4.34	67.5	7.66
No	man	Yes	No	No	No	No	No	No	61	5	6.39	6.272	1.7246	0.5491	0.0086	4.25	13.1	77.77762238	16.1	135	40.83	29.17	24.59	0.223	0.056	4.42	1.08	0.82	2.9	4.11	64.37	8.92
No	man	No	No	Yes	No	Yes	No	Yes	76	6	168.95	9.8363	0.7068	1.2016	0.0118	6	23.6	96.77419355	15.7	130	34.34	8.75	22.01	0.364	1.07	3.03	0.94	0.54	2.05	9.1	92.43	5.83
Yes	women	No	No	Yes	No	Yes	No	Yes	64	5	85.27	6.5598	0.3845	0.5655	0.0075	4.02	16.1	25.51352785	16.4	133	34.4	12.34	32.48	0.457	6.81	2.22	0.8	0.61	1.34	14.92	62.22	9.46
No	women	No	No	No	No	No	No	No	70	5	2.14	3.481	1.1085	0.3678	0.1606	4.21	14.5	113.7223938	16.7	124	43.14	11.61	15.38	0.228	0.54	4.3	1.45	0.96	2.76	4.62	57.38	5.28
No	man	No	Yes	No	No	No	No	No	68	4	123.52	7.5719	1.9082	0.538	0.1015	4.72	13	44.3529064	16.2	157	40.14	66.33	33.46	0.324	0.75	5.603842599	2.571112188	1.309709703	3.23254163	8.73	74.88	5.99
No	women	No	No	No	No	No	No	No	59	4	1.69	4.6921	1.3839	0.3427	0.145	3.89	14.7	44.1292868	16.2	122	37.68	7.85	16.16	0.236	0.3	3.6	0.6	1.37	2.07	4.8	45.86	6.32
No	man	No	No	Yes	No	No	No	No	53	3	2.13	5.6815	1.4657	0.5437	0.1418	6.2	16.2	44.45888325	15.7	176	28.98	34.02	36.35	0.254	0.32	5.511631476	-0.033680385	1.413002127	3.314338767	7.21	76.25	7
No	man	No	No	Yes	No	No	No	No	62	9	18.21	7.8447	1.0176	0.8892	0.0889	4.91	14.8	59.52692308	15.8	147	32.71	101.12	32.24	0.236	0.12	5.15	1.07	1.01	3.47	4.8	82.93	11.97
No	man	Yes	No	No	No	No	Yes	No	72	6	1.12	2.3072	1.5956	0.3315	0.1724	4.61	12.6	123.6402715	16.2	150	44.06	9.89	18.12	0.216	0.23	3.692411583	1.386843063	1.13105326	2.277245269	5.68	67.6	4.53
No	man	No	No	No	No	No	No	No	63	2	11.28	3.1025	1.8204	0.3441	0.2609	3.97	12.3	89.73243243	16.5	124	42.39	13.95	15.72	0.241	0.33	5.084438517	1.869292058	1.317580792	3.826864262	5.22	89.39	7.14
No	man	No	No	No	No	No	Yes	No	79	5	3.17	3.1582	1.701	0.6294	0.1588	3.8	12.9	95.44479718	16.1	117	35.43	22.36	47.96	0.236	1.57	5.67	1	1.77	3.41	3.41	55.68	6.69
No	man	Yes	Yes	No	Yes	No	No	No	80	6	3.47	4.3379	1.0103	0.4477	0.1694	4.24	13.3	63.16793388	16.5	121	38.13	15.44	20.58	0.246	0.17	3	1.1	0.74	1.87	4.15	113.57	9.36
No	women	No	No	No	No	No	No	No	71	4	2.87	5.7027	1.3382	0.6613	0.0545	3.86	14	115.0424165	15.9	107	27.16	15.08	15.95	0.274	0.44	4.756267376	0.099245003	1.462342609	2.966156378	4.8	33.42	5.15
No	man	No	No	No	No	No	No	No	66	4	2.02	3.9195	1.1583	0.4739	0.2516	4.15	13.7	94.79521368	16.6	133	34.27	18.91	19.02	0.241	0.38	4.721874145	0.312089682	1.315603529	2.784700179	3.28	61.29	8.7
Yes	man	No	No	No	No	No	No	No	54	3	1.88	5.3746	2.2031	0.3712	0.1049	4.58	12.4	34.84708798	16.5	149	44.32	17.21	21.48	0.287	0.32	4.65	1.69	1.18	3.03	6.14	96.93	5.99
No	women	Yes	No	Yes	No	No	No	No	78	5	5.07	4.3332	1.7802	0.5313	0.2346	3.72	12.4	49.93608696	16.1	113	38.13	33.46	33.75	0.264	0.26	4.606676536	1.129978905	0.998173245	2.904566387	4.48	76.78	4.52
No	man	No	No	Yes	Yes	Yes	No	Yes	83	6	116.11	5.8092	0.6133	0.4935	0.1128	3.67	13.7	216.5651064	15.9	108	29.67	45.27	55.86	0.347	0.59	3.69	1.27	0.94	2.38	5.67	63.9	4.1
No	women	No	No	No	No	No	No	No	61	7	37.65	5.9828	1.0228	0.6383	0.0308	4.22	14.3	94.28348505	15.9	96	33.66	16.85	19.85	0.247	0.34	2.26	0.46	0.89	1.29	7.85	43.48	4.15
No	man	No	No	No	No	Yes	No	Yes	78	6	122.87	5.856	0.976	0.88	0.256	4.25	13.3	70.653125	16.9	131	34.6	17.29	31.02	0.393	0.41	3.47	0.67	1.18	2.11	9.23	53.85	6.77
No	man	No	No	No	No	Yes	No	No	73	7	0.41	2.2143	1.5095	0.3211	0.1001	3.91	12.6	83.72661871	16.2	119	31.54	14.71	22.93	0.137	0.31	4.621497317	0.159639988	1.132310286	2.841540272	2.96	71.23	6.77
Yes	man	Yes	No	No	No	No	No	No	75	7	22.76	4.6019	0.7475	0.3796	0.0759	3.48	12.8	142.8683219	15.1	109	29.48	4.86	13.06	0.212	0.36	3.679786298	1.46383481	1.044322002	2.032070165	4.02	53.73	4.59
No	man	No	No	No	No	No	No	Yes	54	7	1.67	7.3903	1.8758	0.6765	0.287	4.45	12.5	63.67609756	16.1	128	31.55	25.44	21.61	0.177	0.34	3.376846718	0.433001949	1.233652909	1.527171097	3.51	42.93	3.34
No	man	Yes	No	No	No	Yes	No	No	76	11	4.14	7.77	0.97	1.11	0.11	5.33	14.4	102.029	16.5	157	41.01	26.89	27.81	0.204	0.49	4.874669774	0.699390085	1.418811656	3.131430204	5.08	85.55	6.64
No	man	No	No	No	No	No	No	No	72	7	5.45	5.6973	2.3754	0.7055	0.1339	5.21	14.1	76.73101904	16	151	39.94	19.31	24.31	0.199	0.58	4.16	1.7	0.79	2.87	3.88	94.52	6.34
No	women	No	No	No	No	No	No	No	51	6	21.07	3.7216	1.5203	0.499	0.0939	3.52	11.8	211.011925	15.8	103	30.67	7.61	18.62	0.159	0.67	4.052181166	1.263255537	1.110557045	2.6635612	2.86	40.69	4.93
No	man	Yes	No	No	No	No	No	No	81	6	28.7	10.5714	1.0433	0.6914	0.2263	3.46	13.4	86.08066826	16	97	28.08	5.74	19.23	0.253	0.93	3.04	0.66	1.02	1.84	3.43	100.35	8.82
No	women	Yes	No	No	No	No	No	No	58	5	2.61	2.8566	2.0142	0.3834	0.1134	4.27	13.9	226.6672222	16.1	127	40.82	16.5	16.9	0.207	0.02	5.260868377	1.341686588	1.635697666	3.492186906	3.34	48.39	4.98
No	man	No	Yes	No	No	Yes	No	No	73	4	110.41	5.8518	0.9573	0.8646	0.0309	3.26	14	108.3505181	16.3	103	30.67	19.6	29.71	0.388	1.06	3.825783474	1.188819856	1.013230999	2.254396619	3.75	78.2	4.93
No	man	No	No	No	No	No	No	No	51	6	2.68	3.1022	1.6579	0.3203	0.5002	3.96	12.3	118.8629893	15.9	122	38.37	9.72	13.16	0.169	0.2	4.11	1.27	0.87	2.78	3.78	53.67	6.43
No	man	No	No	No	No	No	No	No	75	8	1.56	7.3902	1.2126	0.6063	2.1393	4.3	12.9	62.50174825	16	127	32.99	12.15	17.94	0.184	0.49	3.85	0.53	0.92	2.65	4.16	63.73	7.03
Yes	man	No	No	Yes	Yes	Yes	No	Yes	66	8	9.56	5.2241	0.8718	0.3077	0.053508446	4.27	15.1	80.45941001	16.3	125	36.14	34.95	26.32	0.242	0.274672455	3.848497205	1.067229846	1.155258814	2.108646105	3.88	66.13	4.74
Yes	man	No	No	Yes	No	Yes	No	No	49	7	15.12	3.6226	0.5917	0.2543	0.6851	4.86	21.4	56.62427746	15.4	96	26.01	7.77	16.47	0.23	1.369	1.66	0.46	0.52	1.22	13.43	56.95	5.91
No	man	No	No	No	No	No	No	No	56	4	-30.84217961	2.3713	1.6306	0.3559	0.3896	4.38	12.5	100.0831601	15.8	135	30.72	13.87	17.59	0.184	0.102	4.31	0.85	0.89	3.69	4.28	69.38	3.68
No	man	No	No	No	No	No	No	No	67	6	0.61	1.6411	0.9672	0.3307	0.1529	3.65	12.9	166.025641	16.3	111	28.46	7.2	11.39	0.192	0.12	4.319355311	2.03323632	0.863487262	2.71668089	5.12	83.36	9.42
No	man	No	No	Yes	No	No	No	No	56	7	6.83	1.6254	1.1655	0.1921	0.1417	3.63	13.3	199.5428571	16.1	117	26.08	10.84	14.66	0.276	0.167	3.777334145	2.017079851	0.75496342	1.935361462	4.71	74.13	6.98
No	man	No	No	No	No	No	Yes	No	71	7	23.14	5.6206	1.6576	0.3392	0.0771	4.28	12.8	113.1206226	15.7	131	28.83	10.45	15.77	0.197	0.09	3.768092527	1.27395423	0.635179574	2.512175889	5.17	59.92	6.42
No	man	No	No	No	No	No	No	No	63	7	23.91	4.725	1.0808	0.3954	0.3493	4.47	13.4	84.2185129	16.5	125	32.59	20.41	26.8	0.209	0.473	3.23	0.56	0.75	2	5.5	72.42	4.8
Yes	man	No	No	No	No	No	No	No	70	5	21.3	4.2194	1.9418	0.4526	0.6497	3.56	13.9	146.3287671	16.4	107	30.56	13.05	13.16	0.225	0.126	4.39	0.65	0.72	2.94	4.02	72.42	4.68
No	man	No	No	Yes	Yes	No	Yes	No	64	7	15.97	6.8054	1.4744	0.4495	0.2248	4.24	13.5	60.68965517	16.9	124	32.56	10.21	10.8	0.204	0.08	3.458330715	2.646771733	1.052942302	2.09791432	4.02	53.48	6.06
No	man	No	No	No	No	No	No	No	56	7	34.85	3.4249	2.3091	0.4644	0.2	4.15	13.8	77.58294574	16.5	127	37.47	29.42	23.43	0.217	0.061	3.786700407	0.398413872	1.156865308	2.578684744	4.24	65.71	6.64
No	man	No	No	No	No	No	No	No	71	9	0.54	4.3076	1.3992	0.3177	0.0611	4.32	13	33.95744681	16.5	134	38.63	12.15	20.35	0.187	0.07	3.66	1.01	1.07	2.34	6.34	68.64	8.51
No	man	Yes	Yes	No	No	No	No	No	76	8	4.58	4.4297	0.788	0.4716	0.2507	3.62	13.1	93.64991625	15.9	106	37.62	35.7	33.96	0.225	0.084	2.76	1.02	1.2	1.41	3.69	52.61	5.21
No	man	No	No	No	No	No	No	No	76	4	95.29	7.6528	1.2083	0.6042	0.0767	4.56	13.7	76.95516163	16.2	137	38.49	14.65	15.24	0.273	0.132	4.3	1.01	1.27	2.65	5.43	109.92	4.64
No	man	Yes	No	No	No	No	No	No	67	8	12.91	3.8967	1.9629	0.6325	0.7052	5.43	13.2	88.65061898	16.4	168	40.34	25.96	28.42	0.179	0.072	5.61	2.34	1.07	3.76	2.92	77.15	5.84
No	man	No	No	Yes	No	Yes	No	Yes	65	9	5.34	2.9522	1.0903	0.4759	0.0785	5.1	13	73.71428571	16.4	156	35.79	50.96	51.13	0.741	0.4	4.5	0.66	1.67	2.52	8.79	54.55	7.1
No	women	Yes	Yes	No	No	No	No	No	62	6	0.31	4.9039	0.5998	0.3646	0.0059	3.86	12.4	69.71428571	16.7	116	34.47	21.74	11.2	0.184	0.069	3.82	1.01	1.26	2.21	4.97	40.12	7.04
No	women	No	No	No	No	Yes	No	Yes	78	8	7.21	4.8564	1.7176	0.6308	0.3648	4.45	15.5	63.97368421	15.7	122	34.49	18.03	17.11	0.217	0.074	3.98	1.18	1.37	2.51	4.55	51.26	3.55
No	man	Yes	No	No	No	Yes	No	Yes	75	9	5.12	4.6712	1.5133	0.6634	0.0415	5.19	13.7	67.43704776	16.3	146	37.95	21.2	17.81	0.212	0.104	3.84	0.83	1.42	2.35	3.95	48.13	8.52
No	man	No	No	Yes	No	Yes	No	No	64	3	0.67	3.7755	0.953	0.7102	0.5949	4.73	12.9	94.78747941	16	153	33.63	40.41	34.71	0.199	0.3	4.483137898	1.072465383	1.520309403	2.424683554	5	55.93	6.74
No	man	No	No	No	No	No	No	No	75	7	114.94	11.9038	0.5344	0.815	0.0668	4.02	12.4	65.78592814	16.3	132	38.45	21.21	19.13	0.217	0.443	4.24	0.9	1.74	2.25	8.14	74.73	4.99
No	man	Yes	Yes	No	No	No	No	No	73	7	13.23	5.5692	0.9925	0.4498	0.1	4.48	13.7	101.1932773	16.7	128	38.28	32.77	24.58	1.793231078	0.11	3.75	0.79	1.12	2.26	3.81	47.63	3.83
Yes	man	Yes	No	No	No	Yes	No	No	64	5	33.9	4.9549	0.8469	0.455	0.0379	4.99	16.2	187.2911392	15.7	136	32.83	21.29	17.31	0.227	0.393	5.477475	1.333907224	1.444726307	3.565786245	5.22	36.96	3.83
Yes	man	No	No	Yes	No	No	No	No	62	8	8.05	6.8982	1.1541	0.6079	0.0881	4.92	14.1	139.5323496	16	156	36.38	28.78	33.68	0.214	0.81	5.453536222	1.916661451	0.943076577	3.996318478	5.7	65.83	7.51
No	man	No	No	Yes	No	Yes	Yes	Yes	75	7	3.72	4.6267	0.5727	0.3515	0.0964	4.37	14	71.37037037	16.4	136	35.77	41.43	48.98	0.179	0.409	4.510047609	2.480659157	0.849756923	2.635749098	4.12	85.38	11.07
No	man	No	No	No	No	No	No	No	54	3	1.64	5.1881	1.4801	0.4362	0.6076	5.1	13	94.23106547	15.7	150	38.55	40.81	24.57	0.202	0.051	5.44	1.48	0.87	3.79	3.64	75.13	5.25
No	man	No	No	No	No	No	Yes	Yes	55	9	5.59	3.7014	0.9684	0.6779	0.0161	4.82	13.7	51.18959108	16.2	143	31.67	35.3	37.75	0.189	0.513	2.25	0.37	0.58	1.33	16.25	54.96	9.89
Yes	man	No	No	No	No	Yes	Yes	No	53	9	11.27	4.6863	1.8893	0.4207	0.3395	4.73	12.5	114.4715447	16.1	142	32.75	20.55	23.7	0.227	0.081	4.529823144	2.081859937	0.684401742	3.245113792	3.93	62.63	3.73
No	man	No	No	No	No	Yes	No	Yes	80	7	111.07	14.3276	0.5369	0.3835	0.0307	3.99	14.7	74.54758801	16	121	31.93	26.05	15.56	0.297	0.447	3.674169907	-0.004610796	1.155846679	2.12365107	4.47	33.66	8.15
Yes	man	No	No	No	No	No	No	No	64	7	2.5	4.1186	0.768	0.2788	0.0736	4.94	13.2	85.92775665	16.6	153	40.72	28.1	23.4	0.221	0.076	4.83	1.2	1.33	3.31	3.72	55.87	6.35
No	man	Yes	No	No	No	No	No	No	65	7	53.45	4.8396	0.9187	0.4723	0.2135	4.02	12.9	112.1731066	16	127	34.08	21.05	17.77	0.223	0.104	5.13	1.09	2.67	2.3	3.65	69.37	6.13
No	women	No	No	No	No	No	No	No	86	7	1.76	2.8906	1.5423	0.3395	0.0582	4	14.8	101.6494845	16.7	112	34.24	20.78	17.8	0.188	0.206	4.45	1.91	1.09	2.97	3.85	69.14	5.91
No	women	Yes	No	No	No	No	No	No	69	8	2.91	6.3118	0.9652	0.36	0.0077	4.24	11.8	84.41253264	16.1	136	40.45	38.79	25.64	0.196	0.065	5.92	1.21	1.25	4.02	3.68	62.38	7.18
Yes	man	No	No	No	No	Yes	No	No	77	6	0.4	4.3745	1.3931	0.5788	0.3432	4.56	13.9	54.46937736	16.7	137	38.33	39.18	30.91	0.151	-0.456204761	4.52	0.98	1.33	2.87	5.01	79.67	3.51
Yes	man	No	No	No	Yes	Yes	No	No	64	4	1.94	1.9408	1.7303	0.4042	0.1221	3.64	12	106.6223278	15.8	121	30.71	19.21	17.87	0.203	0.09	3.25	0.77	1.19	1.86	5.44	45.64	5.63
No	women	No	No	No	No	No	No	No	60	4	0.49	3.1746	1.5742	0.4446	0.0157	3.65	13.1	72.47418738	16	115	32.42	16.55	13.32	0.231	0.083	2.450385309	2.579539907	0.469465207	1.8454364	4.04	48.55	4.89
No	man	No	No	Yes	No	No	No	Yes	66	7	6.37	4.0957	0.9765	0.3906	0.0725	4.6	12	84.19354839	16.4	145	30.99	29.26	25.33	0.186	0.046	3.200735536	0.13338614	1.03444895	1.883375033	3.5	49.67	6.93
No	man	No	No	Yes	No	No	No	No	69	8	15.52	1.741	1.3504	0.4576	0.1562	3.58	13.6	62.49193548	16.1	115	24.56	100.29	133.62	0.218	0.297	3.91	1	0.82	2.42	9.24	64.25	4.54
Yes	man	No	No	No	No	Yes	No	No	68	8	1.56	5.8728	1.3942	0.6506	0.507	4.07	12.5	45.37278107	16.5	135	31.7	22.09	14.74	0.148	0.09	4.803966459	0.961816511	1.242010715	2.445006483	4.05	59.39	5.99
Yes	man	No	No	Yes	No	No	No	Yes	70	7	49.4	10.1771	0.9098	0.7763	0.2062	5.53	13.8	41.96867271	16.2	167	23.91	382.73	228.78	0.306	2.322	5.838999277	2.3604771	1.133732804	3.793162675	5.2	70.8	5.63
No	man	No	No	Yes	Yes	No	No	Yes	82	4	12.67	12.5397	0.7792	1.0245	0.0577	4.06	13.8	18.08731809	16.6	142	34.95	34.69	23.42	0.213	6.214	3.566401401	1.154032667	1.180678456	2.26067874	5.01	144.15	21.23
Yes	man	No	No	No	No	No	No	No	79	5	4.79	3.26	0.88	0.45	0.38	3.71	11.8	108.9589603	16.2	121	30.15	19.28	17.2	0.183	0.840662856	3.89	1.02	1.1	2.43	3.92	80.37	7.44
No	man	Yes	No	No	No	No	No	No	67	2	0.24	3.1166	0.8675	0.3442	0.2157	3.42	13.2	100.5098039	15.8	109	34.81	44.06	32.75	0.176	0.113	4	0.82	1.53	2.51	3.32	44.64	7.64
No	man	No	No	Yes	No	Yes	No	No	71	5	5.25	5.4743	1.2941	0.4507	0.0436	4.77	13.4	63.83768913	16.1	152	33.82	39.58	22.59	1.282424337	0.466	3.708589187	0.342695316	1.095547324	2.426105071	4.35	81.44	8.82
Yes	women	Yes	No	Yes	No	Yes	No	No	71	7	1.53	2.7632	1.4872	0.28	0.0459	3.92	14.2	107.6596762	16.5	134	35.84	20.31	18.11	0.173	0.84528881	3.41652276	0.057953051	1.394628158	2.275520128	3.58	51.11	4.78
Yes	man	No	No	No	No	No	No	No	58	8	84.64	4.455	1.3974	0.4231	0.1154	3.92	12.7	98.34633385	16.5	118	31.38	17.99	11.06	0.303	1.122365467	3.137321155	-0.080227995	0.89143874	2.576115307	3.92	44.63	5.19
No	man	No	No	No	No	No	No	No	61	7	24.69	10.2148	2.4532	0.7346	0.3881	4.07	13.6	97.13997114	15.9	136	41.27	56.52	72.48	0.213	0.176	4.375076083	1.712979074	1.162620582	2.957783525	5.17	46.24	4.07
Yes	man	No	No	No	No	No	No	No	63	3	1.14	2.9102	2.0586	0.3553	0.2876	4.98	13.3	102.9361702	15.7	116	37.45	24.4	23.27	-3.010869156	0.252	2.78540782	0.364149897	1.464540677	1.418444346	3.89	57.14	3.99
Yes	man	Yes	No	No	No	No	No	No	89	8	16.56	2.4035	2.1031	0.6164	0.0414	3.78	12.8	133.6911197	16.4	124	40.23	24.43	23.4	-1.311435179	0.207	5.682425	1.961003993	1.388771804	3.185279051	5.61	65.74	4.22
Yes	man	No	No	No	No	No	No	No	70	8	61.36	7.792	1.2565	0.526	0.1364	4.58	13.5	97.66735113	16.5	138	35.12	22.18	16.68	0.167	0.022654731	3.759181718	1.736234226	1.557207709	2.337297427	5.43	38.82	4.8
No	women	No	No	No	No	No	No	No	66	11	2.66	6.3806	1.477	0.422	0.135	3.51	15.7	71.25	16.2	106	37.72	24.26	14.31	0.864765697	0.11	5.234038545	1.556441792	1.618375194	2.989912945	7.25	62	6.09
No	man	No	No	No	No	No	No	No	69	5	2.72	4.7464	0.8527	0.4765	0.1693	4.79	13	89.784689	16.6	148	36.1	23.38	21.63	0.135	0.076	4.035251319	2.118936036	0.569849501	2.945790111	5.39	76.59	5.59
No	man	No	No	No	No	No	No	No	72	6	0.85	2.7273	1.9481	0.2935	0.0658	4.03	13	98.30434783	16.1	123	36.14	20.45	19.89	1.54846375	0.095	4.06614843	1.235123491	0.983932826	2.489614749	4.28	76.24	6.22
Yes	man	No	No	No	No	No	No	No	73	7	2.13	3.1685	0.9708	0.425	0.227	4.22	14.8	104.1614907	16.3	121	37.43	20.87	21.15	-0.736591269	1.112236661	4.11416482	-0.031213226	1.625356993	2.168389186	3.9	67.09	5.02
No	man	No	No	No	No	Yes	No	Yes	86	6	3.83	2.8269	0.9396	0.2309	0.0486	3.45	12.9	81.68395062	16.2	108	31.66	30.08	27.04	0.147	0.583	2.452153875	0.206699553	1.212620867	1.131162642	3.98	79.36	10.48
No	man	No	No	Yes	No	Yes	Yes	No	61	7	14.16	4.3418	0.4072	0.2698	0.0356	3.96	14.8	103.7328094	16.6	128	32.35	24.1	19.05	1.316927648	0.157	4.466060964	1.453645238	0.866122411	2.994092888	6.73	68.4	6.82
No	man	Yes	No	No	No	Yes	No	No	70	5	74.26	8.4	0.576	0.5856	0.0192	4.97	13.8	76.88958333	16.1	156	37.27	32.46	29.97	0.278	0.123	3.595532897	2.468920345	1.144914817	2.160652375	4.29	55.37	10.23
No	women	Yes	No	No	No	No	No	No	61	7	16.47	4.1313	0.9741	0.5902	0.0287	4.37	14.5	65.67539267	16.8	135	25.61	74.85	63.78	0.154	2.367	5.502252169	2.494868221	0.740913852	3.805881758	6.07	28.63	3.57
No	man	No	No	No	No	No	No	No	67	7	42.8	9.6092	1.2625	0.678	0.0935	5.15	12.5	78.94610778	16.5	172	41.13	28.85	19.28	2.613268494	0.093	3.909430735	1.911355124	1.301748282	2.238773652	3.81	73.8	5.73
No	women	No	No	No	No	Yes	No	No	74	11	9.55	7.4623	2.3705	0.776	0.0106	3.84	14.6	39.66886171	16.3	126	29.8	39.51	17.56	0.162	0.608	5.28	1.43	1.43	3.33	4.64	65.3	6.08
Yes	man	No	No	Yes	No	Yes	No	Yes	83	8	1.4	2.0631	0.7877	0.4672	0.0614	3.54	14.7	54.28445748	15.8	99	32.44	46.2	55.58	0.154	0.26	4.986704208	2.127199064	1.48862015	2.30853834	4.55	68.75	5.67
No	man	Yes	No	No	No	Yes	No	No	85	12	21	7.7693	0.6333	0.4638	0.0268	2.93	12.9	91.4529148	16.4	95	27.25	27.57	42.19	0.177	2.814	3.348049771	-0.227664124	1.238141526	2.380616188	3.81	119.4	9.83
Yes	women	No	No	No	No	No	No	No	47	8	148.6	13.5697	0.8215	0.2641	0.0282	4.5	13.7	38.72392638	16.2	136	38.04	20.68	23.69	0.773	0.252	3.512641483	0.105398648	1.457224596	2.18599281	5.81	64.09	4.63
No	man	No	No	No	No	No	No	No	66	9	6.36	3.7989	1.6341	0.5729	0.0121	4.01	12.6	113.4129353	16.1	119	37.11	28.99	22.75	0.134	0.107	2.72833007	0.317365262	0.909215672	1.488598351	3.68	58.89	5.37
No	man	No	No	No	No	No	No	No	54	7	2.71	5.2618	1.1693	0.4594	0.0557	4.93	14.2	85.78735632	16.3	145	37.74	29.53	23.22	0.157	0.44	4.53	1.09	1.19	2.9	4.33	57.15	3.88
Yes	man	No	No	No	Yes	No	No	No	74	7	0.21	5.3436	1.2534	0.4838	0.2052	5.9	18.4	20.14461119	14	104	33.43	28.83	25.99	0.304	0.065	3.916186987	3.604148525	0.93272756	1.763008542	11.03	70.89	7.68
No	man	Yes	No	No	No	No	No	No	73	7	3.9	4.411	1.3696	0.5787	0.0579	4.64	13.6	71.41524106	16.6	142	36	41.24	27.2	0.35	0.151	5.97	1.98	1.8	3.66	3.6	162	10.83
No	man	No	No	No	No	No	No	No	61	8	0.48	2.1742	1.4673	0.3617	0.0822	4.19	12.2	67.05596107	16.7	136	39.97	22.5	21.3	-0.767158013	0.034	3.718681275	3.048733373	0.85202316	2.381308435	5.07	74.5	6.75
No	man	No	No	No	No	No	No	No	77	6	0.92	3.0561	1.0625	0.3524	0.7574	4.13	13.2	50.44106464	16.7	131	36.02	23.67	16.08	-1.211548404	0.062	4.268216241	-1.11847192	1.082247238	3.40695313	3.64	61.64	3.22
No	man	Yes	No	No	No	No	Yes	No	55	6	10.27	3.3312	1.3511	0.6509	0.1039	4.14	13.5	91.80987203	16.5	129	36.3	22.95	16.28	0.253	0.052	3.56	2.54	0.89	2.03	3.68	76.8	6.05
No	man	No	No	No	No	No	No	No	77	3	7.65	3.834	1.1429	0.4729	0.1633	3.28	12.9	117.1047957	16.6	105	32.27	20.99	19.51	0.203	0.257	4.873361066	2.25604473	1.168104513	3.255480974	3.6	66.72	5.51
No	women	No	No	No	Yes	No	No	No	79	6	0.23	2.609	1.0814	0.2653	0.0362	3.74	13.6	115.1293532	16.4	117	42.3	21.96	25.18	0.189	0.647	5.69	0.8	1.88	3.7	4.42	79.22	7.39
Yes	man	No	No	Yes	No	No	No	No	52	9	5.44	3.5269	0.6941	0.3518	0.0844	4.58	14	145.0746269	16.3	140	41.58	19.09	20.67	0.866319361	0.169	3.997125645	0.807563143	1.0361091	2.558422075	3.99	56.19	3.34
No	man	No	No	Yes	No	Yes	No	Yes	73	10	18.9	2.688	0.9996	0.4494	0.042	5.12	16.4	110.5785714	16.1	152	33.83	42.87	36	0.258	0.8	3.46	1.05	0.72	2.4	3.61	70.34	8.5
No	man	No	No	Yes	No	Yes	No	No	67	5	6.95	3.5849	0.3216	0.0278	0.004	4.87	14.3	69.96473552	16.7	161	34.44	43.28	46.57	0.198	0.338	4.663678523	1.34723774	1.242549797	3.198516437	6	75.91	8.4
No	women	Yes	No	No	No	No	No	No	78	14	106.02	7.404	0.2815	0.7506	0.0682	4.73	14.3	95.3880422	16.1	147	26.42	21.32	32	0.281	0.779	4.549766351	3.132432118	0.271873802	3.436958992	7.47	52.47	5.27
No	man	No	No	No	No	Yes	No	No	56	15	21.18	12.5692	0.5896	0.201	0.0114	4.9	14.8	44.8119403	16.7	150	35.15	57.32	24.26	0.267	0.064	3.016166788	0.795452784	1.158659738	1.697188334	4.33	42.52	5.01
Yes	man	No	No	No	No	No	No	No	84	8	11.28	2.138	0.8449	0.0518	0.003	3.78	13.2	168.0786885	16.8	116	32.77	30.68	30.12	0.258	0.521	3.99	0.74	1.68	2.39	4.37	69.72	5.75
No	man	No	No	No	No	Yes	No	Yes	58	15	2.47	4.0946	0.8531	0.212	0.0329	3.31	12.5	112.2069632	16.2	105	38.72	23.44	20.09	0.226	0.196	4.827814287	0.722377784	1.582406093	3.164947796	4.42	61.15	5.85
No	man	No	No	No	No	No	No	No	94	15	2.26	4.3056	1.9113	0.4968	0.1587	3.84	13.7	35.26956522	16	124	35.06	20.14	16.52	0.3	0.192	4.943786746	1.489995566	1.839009122	2.77215249	5.95	61.47	6.62
No	man	No	No	No	No	No	No	No	58	13	0.65	4.4935	1.4346	0.3413	0.0253	4.22	11.6	55.55696203	16.1	139	38.54	23.08	17.24	0.217	0.029	4.25	0.95	1.42	2.77	5.9	73.44	3.17
No	women	No	No	No	No	Yes	No	No	79	11	0.59	3.5334	0.5934	0.3307	0.0453	3.81	13.1	64.09713024	16.3	110	36.15	19.6	19.79	-2.759103509	0.103	2.689864315	1.851030283	0.920182687	1.939836514	5.06	37.67	6.02
No	man	No	No	No	No	No	No	No	70	9	5.06	6.4109	2.0988	0.8872	0.0954	5	14.5	65.84486373	15.8	132	35.84	26.13	24.9	-0.336759468	0.092	4.150284268	0.808836494	1.058607256	2.927702268	4.55	80.7	10.27
No	man	No	No	No	No	No	No	No	64	7	3.32	3.1094	1.0001	0.3081	0.2939	4.77	12.8	113.7932489	16.4	144	38.15	24.36	24.03	1.833590655	0.084	4.483002008	1.357251977	1.077985705	3.316366259	3.92	107.87	10.65
No	man	Yes	No	No	No	No	No	No	60	6	0.37	4.6306	0.7179	0.0986	0.036	5.86	14.9	106.4069343	15.6	132	38.69	34.05	12.8	0.258	0.084	3.103380824	1.732937493	0.992992602	1.972320496	4.15	71.42	8.87
No	man	Yes	No	No	Yes	No	Yes	No	49	12	3.28	4.6733	1.1369	0.6676	0.1124	3.8	14.6	105.3706505	16.7	113	34.42	35.27	27.28	0.258	0.096	5.05	1.63	1.17	3.46	3.87	55.67	3.24
No	man	No	No	No	No	No	Yes	No	54	7	1.32	3.4164	1.9539	0.234	0.1872	4.4	12.2	79.02222222	16.8	138	36.78	25.46	19.89	0.23	0.065	5.822582894	0.983863031	1.086908547	3.981847364	3.46	74.36	5.98
No	man	Yes	No	No	No	No	No	No	71	7	0.83	3.5966	0.8978	0.5951	0.1096	4.26	13.2	49.56896552	16.1	139	34.05	27.68	23.97	0.244	0.096	3.561344723	2.79068605	0.88978171	1.681140547	6.41	73.03	7.87
No	man	No	No	Yes	No	Yes	No	No	52	3	11.11	3.601	0.7841	0.4017	0.0387	5.05	13.4	78.65702479	17.3	152	29.96	28.64	29.5	0.168	0.288	3.937951476	1.454757827	0.604565099	2.297954282	4.93	48.04	5.5
No	man	No	No	No	No	Yes	No	No	70	7	56.43	4.6445	0.9446	0.5576	0.3542	3.8	12.7	101.2362805	16.8	114	35.77	23.22	15.88	0.249	0.114	4.27	0.72	1.25	2.73	5.8	57.75	6.85
Yes	man	Yes	No	No	No	Yes	No	No	83	9	1.58	3.6894	1.9367	0.6159	0.0952	4.19	13.6	85.37007874	16.3	123	41.27	20.38	20.25	0.221	0.247	4.700567323	0.917490146	1.414006879	2.785566482	4.42	60.06	4.32
No	man	No	No	No	No	No	No	No	75	9	8.34	2.4743	3.5129	0.6273	0.3346	3.78	13.3	94.95121951	16.2	119	33.61	76.73	91.85	0.263	0.192	5.261904623	2.54508128	1.485656187	3.092448749	12.29	73.54	3.77
No	man	No	No	No	No	No	No	No	76	7	1.13	2.837	1.5042	0.3427	0.0571	3.53	13.2	82.28571429	16.5	117	34.06	18.48	18.57	0.171	0.21	2.628447659	1.511829962	0.622638801	1.257928805	4.19	71.95	4.3
No	women	No	No	No	No	No	No	No	45	8	0.45	3.2395	1.1352	0.323	0.0332	4.34	17.2	59.07368421	16.1	113	44.78	22.21	15.65	0.083	0.073	4.231322495	1.704393113	1.207036808	3.036215288	4.74	35.3	3.63
Yes	women	No	No	Yes	No	Yes	No	No	86	8	6.56	4.8064	0.5193	0.3347	0.0865	4.08	15.1	137.7608319	16.2	110	40.64	24.25	21.43	0.18	0.134	6.6	0.92	1.82	4.37	3.51	62.32	6.37
No	man	No	No	No	No	No	No	No	67	6	23.69	3.4083	1.504	0.3571	0.119	4.19	13.9	82.05914972	16.2	132	35.7	29.8	28.53	0.184	0.175	3.883409239	1.407990627	0.905133507	2.401338525	3.77	76.29	6.8
Yes	man	No	No	No	No	No	No	No	59	6	2.9	2.7898	1.4959	0.2213	0.279	4.83	14.1	96.7983368	16.1	137	38.58	22.07	16.56	0.207	0.039	4.94	1.99	1.46	3.09	5.16	55.89	4.73
Yes	man	No	No	No	No	No	No	No	55	6	22.2	5.9029	0.4925	0.3215	0.1094	4.53	14.6	107.1315789	15.9	123	25.24	16.72	14.65	0.134	0.53	3.49	0.74	0.87	2.23	6.35	72.14	10.04
Yes	man	Yes	No	No	No	No	No	No	76	7	70.85	6.506	1.5365	0.5883	0.0966	3.77	14	53.79498861	16.4	115	33.65	182.14	176.34	0.803	0.971	3.22	0.98	0.57	2.45	10.27	131.23	15.68
No	man	No	No	No	No	Yes	No	No	57	7	26	3.7201	0.8914	0.259	0.0946	4.87	23.6	92.93975904	16.9	151	29.83	22.08	16.92	0.074	0.237	3.764957626	1.473180205	0.78595927	2.707816079	6.19	51.71	3.79
No	man	No	No	No	No	No	No	No	61	4	-41.17846985	3.9749	1.9604	0.3515	0.4462	4.84	12.1	59.55177515	16.3	157	40.93	30.22	24.06	0.212	0.039	3.540702425	-1.011532904	1.184159723	2.742773351	4.5	57.57	7.43
No	man	No	No	No	No	No	No	No	47	7	0.31	3.5223	1.9116	0.4248	0.0354	5.18	12.6	65.15254237	16.4	155	35.12	28.34	23.81	0.124	0.052	4.122887502	1.459221415	1.238768961	2.660550749	4.5	68.31	6
No	women	No	No	No	No	Yes	No	Yes	62	7	6.45	6.353	0.7479	0.4626	0.1157	4.59	18.3	71.43968872	15.6	118	30.98	29.03	27.49	0.171	0.259	3.542605283	0.232961498	1.130777416	2.273940047	5.05	52.67	7.26
No	man	No	No	No	No	No	No	No	67	6	0.83	2.1746	1.0668	0.3544	0.1231	4.14	12.8	103.230563	16.4	131	39.48	69.86	84.73	0.055	0.075	6.185224056	0.865301432	1.315999082	4.233139143	4.6	77.57	3.14
No	man	No	No	No	No	No	No	No	47	5	0.27	3.9841	1.6157	0.4468	0.0551	5.58	15.7	95.56045752	15.5	110	37.27	30.61	24.62	0.147	0.073	4.831285789	-0.325897431	1.684540191	3.112579492	4.96	73.44	5.38
No	man	No	No	No	No	Yes	No	Yes	65	12	1.01	2.7445	1.6417	0.4092	0.1697	5.44	17.7	46.34869739	15.4	160	33.68	40.54	34.12	0.06	0.215	2.87	0.66	0.97	1.71	18.59	80.95	7.84
Yes	man	No	No	No	No	No	Yes	No	67	10	1.06	4.434534689	1.795170106	0.711424654	-0.117582265	4.281701831	12.74186302	55.53615895	16.47992536	130.971657	33.24	28.33	23.78	0.203	0.093	2.445060385	2.524034537	0.239561943	1.413024105	4.41	74	6.23
No	man	No	No	No	No	No	No	No	67	5	1.69	3.636	1.5746	0.3366	0.4387	4.49	13	51.95008319	17.2	147	37.34	23.94	25.79	0.233	0.052	4.057791414	2.200060569	1.198972031	2.383185994	5.42	63.21	4.02
Yes	women	Yes	No	Yes	No	No	No	No	69	8	6.31	1.9968	0.7706	0.2933	0.0468	4.06	14.2	275.2820513	16	122	33.58	34.32	32.9	0.147	0.194	4.65	1.12	1.23	3.07	4.45	56.42	2.69
Yes	man	No	No	No	No	No	No	No	82	7	102.46	7.0215	0.9785	1.0328	0.0181	4.01	13.2	150.5154525	16.1	116	31.11	37.8	25.18	0.343	0.454	2.835709045	0.687121022	0.544860192	2.156551624	5.28	52.82	5.56
No	women	No	No	Yes	No	Yes	No	Yes	74	5	1.31	1.8215	0.9155	0.2648	0.1659	3.95	13.9	74.98119122	16.5	115	29.45	30.92	34.94	0.237	0.093	3.656845244	1.321479885	1.054483041	1.814373534	6	75.83	9.44
No	women	Yes	No	No	No	No	No	No	71	8	0.96	3.123	1.7187	0.2096	0.1624	3.96	13.2	63.41793893	16.1	115	37.09	19.87	15.73	0.173	0.046	4.46	2.2	1.08	2.8	3.58	59.55	8.41
No	man	No	No	No	No	Yes	No	No	70	7	11.27	4.3296	0.8733	0.3075	0.6027	4.74	13.6	80.47317073	14.9	101	36.03661507	-5.772839735	-13.85637772	0.311	0.119	4.084858909	1.283686591	1.488699133	2.300898393	4.238610487	102.6	5.84
No	man	No	No	No	No	No	No	No	65	8	24.65	9.3419	0.6597	0.6171	0.0077	4.49	13.7	100.5817669	16.5	119	37.1	30.04	18.7	0.274	0.125	3.930952177	-0.183514079	0.886678253	2.856264972	3.12	66.32	7.65
No	man	No	No	No	No	No	No	No	56	7	7.69	9.8439	1.6427	0.7399	0.2633	4.27	13.6	70.95374801	15.6	126	34.7	75.18	57.9	0.279	0.135	3.271827069	0.090512171	1.289134595	2.092433112	4.53	46.49	4.97
Yes	man	No	No	No	No	Yes	No	Yes	58	10	22.19	7.7004	1.3716	1.35	0.3456	4.76	15.2	141.5555556	16.1	135	31.82	27.41	14.93	0.224	0.071	4.550796955	0.766613473	1.214734317	2.976859816	3.75	47.16	5.25
No	man	No	No	No	No	No	No	No	72	7	2.76	3.366	0.9843	0.4794	0.2397	3.99	12.5	69.17647059	16.6	124	32.62	23.69	23.36	0.237	0.075	2.78	0.83	0.9	1.58	7.07	66.37	3.81
Yes	man	No	No	No	Yes	No	No	Yes	79	9	12.83	3.5321	0.8497	0.4594	0.0741	5.57	13.9	68.16194332	16.1	144	33.69	64.24	124.26	0.38	0.486	2.87	1.04	1.08	1.58	12.62	78.03	8.41
No	man	No	Yes	No	No	No	No	No	59	4	0.7	2.8675	1.1136	0.2784	0.3016	4.59	12.6	65.46336207	16.6	138	38.48	22.84	17.03	0.182	0.028	3.47	1.56	0.95	2.24	7.49	63.93	5.77
No	man	Yes	No	No	No	No	No	No	75	5	129.01	5.7766	1.8574	0.622	0.2471	3.8	13.2	109.1725352	16.2	108	31	40.51	44.75	0.567	0.249	3.06	0.87	0.89	1.96	3.94	69.34	6.28
No	man	No	No	No	No	No	No	No	45	4	1.2	2.052	1.4516	0.2432	0.0456	4.94	13	102.0394737	16.4	164	44.05	28.58	18.12	-0.155079578	0.058	3.642445901	2.567935873	0.970042561	2.741340155	4.85	64.63	5.4
No	man	No	No	No	Yes	No	No	No	89	5	0.75	3.09	1.2206	0.4584	0.3656	4.11	12.7	91.71262136	16.5	134	35.61281618	-19.6033016	1.7553107	0.228	0.163	3.317345338	0.297998044	1.72812705	1.917933276	4.966072382	57.28692492	5.360016044
No	women	No	No	No	No	Yes	No	No	55	8	3.08	5.7748	0.9792	0.6322	0.2699	4.77	14.4	69.45525292	16.2	132	33.9	20.91	22.35	0.27	0.088	4.108804254	1.008817838	0.947388585	2.989778446	7.3	45.14	5.01
No	man	Yes	No	No	No	Yes	No	No	68	10	107.13	14.1783	1.6533	0.6346	0.2004	4.45	13.3	88.5988024	16	127	33.66	26.65	20.24	0.256	0.078	4.384157807	2.315424481	1.07429436	2.781404621	8.07	53.73	6.71
Yes	man	No	No	No	No	No	No	No	83	9	11.13	4.2299	1.1938	0.4848	0.1394	4.5	13.1	103.960396	16.3	138	37.67	23.15	22.5	0.224	0.13	3.885129231	0.513615927	0.90200213	2.415234388	8.6	90.78	5.73
No	man	No	No	Yes	No	Yes	No	No	59	3	13.83	4.6238	0.8052	0.3477	0.2562	3.78	13	108.5901639	16	127	36.26	22.54	21.85	0.237	0.158	2.871534331	-0.238527914	1.081499864	1.627637185	3.7	45.85	3.08
Yes	man	No	No	No	No	No	No	No	66	4	0.74	4.496	2.143	0.4199	0.1738	4.25	14	44.37569061	17	129	33.71	27.74	15.47	0.21	0.137	3.72	0.82	1.29	2.31	5.99	73.03	9.15
No	man	Yes	No	No	No	Yes	No	No	61	6	1.7	4.9956	1.3973	0.572	0.2462	5.25	15.2	58.42955801	15.8	128	30.05	24.56	17.08	0.288	0.153	3.929355847	0.836435239	1.236695661	2.372533097	4.73	87.85	8.26
No	man	No	No	No	No	No	Yes	No	74	3	0.36	2.7556	1.0292	0.2407	0.1079	3.9	12.7	75.6626506	16.7	133	30.09	18.28	12.69	0.233	0.218	3.776069668	0.767777629	1.157250562	2.019178457	5.99	93.04	6.88
No	man	No	No	Yes	No	Yes	No	No	79	7	9.96	2.4318	1.1214	0.4914	0.1386	5.48	17.5	60.22857143	15.9	150	30.67	25.46	28.45	0.247	0.241	2.16	0.49	1.01	0.98	16.26	81.7	7.25
Yes	women	No	No	No	No	No	Yes	No	53	7	1.55	4.1437	1.505	0.5238	0.4044	5.08	13.6	155.8371041	16	136	34.11	15.93	18.81	0.678735837	0.063	4.739363342	1.623679181	0.899829277	3.316933458	4.06	49.69	2.28
No	man	No	No	No	No	No	No	No	81	3	53.97	7.3553	1.2339	0.5977	0.4242	4.36	14	67.4439834	16	123	33.04	18.33	13.74	0.182	0.271	3.52	0.75	1.01	2.45	5.32	56.84	7.46
Yes	women	No	No	No	No	No	No	No	73	7	12.29	4.990142301	2.001835409	0.60810287	0.245556606	3.366519782	12.49973351	102.9214957	16.05535587	99.69719733	36.8	21.77	20.52	0.154	0.514	4.951154251	0.252670532	1.438338082	2.937405234	3.92	63.9	4.69
No	man	No	No	No	No	No	No	No	58	4	0.99	2.4846	1.106	0.2963	0.0474	4.25	12.5	104.2329114	16.1	124	37.12	21.16	16.08	0.274	0.037	3.61	0.85	1.32	2.35	5.18	56.78	4.67
No	man	No	No	No	No	No	No	No	73	6	1.52	3.5719	1.0373	0.3015	0.184	4.81	15.2	107.4716243	16.6	137	40.88	19.19	15.02	0.159	0.1	3.706556851	1.228879752	1.624864032	1.833504052	4.69	61.47	5.25
No	man	No	No	Yes	No	No	No	No	85	8	2.44	4.9683	1.2367	0.6687	0.2732	4	12.5	108.4172462	16.2	120	33.72	17.38	21.82	0.283	0.092	3.82	1.24	1.44	2.28	4.78	101.39	4.2
No	man	No	No	Yes	No	Yes	No	Yes	78	7	44.04	4.3831	0.2915	0.5353	0.0795	3.96	13.7	72.90566038	16.6	125	33.18	43.5	38.35	0.228	0.289	4.389701557	-0.119827795	1.632023885	2.243792957	6	51.44	8.99
No	man	No	No	No	No	No	No	No	54	5	0.2	4.0267	0.8295	0.3045	0.0578	4.08	13.3	82.87238095	16.3	126	32.28354455	-22.73095077	-21.38539121	0.104	0.257	2.54556827	1.137981567	0.754721315	1.499779481	2.55410927	48.81760208	2.736525167
No	man	Yes	No	No	No	No	No	No	86	7	5.99	6.8143	1.0385	0.5557	0.6741	3.54	14.5	69.33918771	15.9	108	31.23	20.91	18.12	0.219	0.196	4.397239437	0.210886094	1.484115679	2.835756875	3.2	74.21	8.72
No	women	Yes	No	No	No	No	No	No	68	3	0.94	2.9224	1.8158	0.2012	0.0654	4.02	13.1	93.72564612	16.4	128	36.36	20.5	16.94	0.141	0.078	3.390823959	0.869829853	1.35667016	1.935720695	3.43	51.91	8.81
No	man	No	No	No	Yes	No	No	No	71	17	121.42	6.008	0.9763	0.4656	0.0451	3.43	13.9	111.2117177	16.2	105	32.31	21.3	14.41	0.27	0.168	4.04	1.07	1.22	2.75	3.87	51.15	4.88
Yes	man	Yes	No	No	No	No	No	No	76	9	0.76	4.7334	1.6031	0.4215	0.1313	3.92	17.8	83.38350217	15.8	106	40.7	28.65	23.46	0.177	0.085	2.71	1.19	1.24	1.53	6	115.5	13.45
Yes	man	No	No	Yes	No	Yes	No	No	79	7	23.61447623	5.2184	0.631	0.4038	0.0189	5.02	13.9	79.71156894	16.6	147	38.62	32.85	39.39	0.233	0.149	4.367216103	1.496584962	1.179251949	2.768916733	7.58	83.51	9.42
Yes	man	Yes	No	No	No	Yes	No	No	79	5	0.75	4.4222	1.5185	0.4129	0.2797	4.57	13.2	81.32432432	16	140	37.91	27.22	21.01	0.21	0.158	3.382481291	1.130423901	1.22962033	1.869942397	3.92	95.89	6.41
No	women	Yes	Yes	Yes	No	No	No	No	75	12	2.9	4.2978	2.8626	0.5148	0.1014	4.07	13.5	81.86666667	16	119	44.06	26.06	17.07	0.159	0.154	3.479966466	1.65214477	1.118480905	1.7377859	4.73	48.87	4.86
No	man	No	No	Yes	No	Yes	No	Yes	67	9	3.15	3.2091	1.2122	0.5533	0.0453	4.72	14.2	83.65805169	16.2	159	31.12	49.71	55.43	0.297	0.212	3.564919359	1.732979279	0.547314245	2.194458447	12.39	95.11	10.42
Yes	women	No	No	No	No	No	No	No	66	5	0.7	2.2838	1.4269	0.2371	0.1747	4.25	13.4	93.21153846	16.3	131	38.74	26.4	27.44	0.113	0.023	3.762665548	1.7082448	1.342048229	2.026476393	4.1	52.92	8.41
No	women	No	No	No	No	No	No	No	60	5	0.58	2.7842	1.6644	0.4021	0.1883	4.37	12.3	81.10019646	16	127	35.27	23.75	19.69	0.127	0.016	4.882965969	0.950804264	1.369164202	2.846715557	4.73	36.74	5.51
Yes	man	No	No	No	Yes	No	No	No	81	9	7.6	4.1135	0.9587	0.5926	0.1104	4.58	14.2	81.34767642	16.3	138	35.42	30.04	23.25	0.127	0.298	1.511876805	1.341210721	0.926005159	0.620235486	6.67	97.32	6.14
No	man	No	No	No	No	No	No	No	70	8	2.55	3.0994	1.4495	0.3906	0.1542	3.46	14.3	104.2529183	16.1	105	31.63	22.15	25.99	0.04	0.049	4.88462978	3.194647905	0.704661407	3.512458956	4.42	67.46	6.45
Yes	man	No	No	No	No	Yes	No	Yes	79	8	81.68	11.5978	0.4543	0.5553	0.1709	3.57	12.7	92.36212361	16.8	103	32.64	27.12	21.72	0.196	0.321	3.013202097	-0.54656921	1.267618582	1.731031294	5.23	75.72	11.04
No	man	Yes	No	Yes	No	No	Yes	No	80	7	-18.48431157	4.0826	0.8549	0.4	0.1206	4.22	13	71.24087591	16.6	131	38.76	31.66	27.67	0.15	0.159	4.640507321	1.009842756	1.990597984	2.343077211	5.5	103.81	6.74
Yes	man	No	No	No	No	Yes	No	No	76	4	0.55	2.1575	2.0592	0.3229	0.1217	4.46	12.8	91.8525641	16.5	143	37.51	20.25	17.38	0.044	0.145	4.139321726	0.217650901	1.123786731	2.681166408	3.69	62.77	7.23
Yes	women	Yes	No	Yes	No	Yes	No	No	83	11	2.35	3.1993	0.9727	0.3734	0.0369	3.56	13.1	90.6637744	16	104	36.63	21.8	17.56	0.122	0.107	5.615546441	0.74984477	1.669033788	3.228388434	4.06	92.34	8.5
Yes	man	No	No	No	No	Yes	No	Yes	65	7	7.45	4.5375	0.495	0.4125	0.022	4.3	12.3	115.6909091	16.3	134	38.96	30.96	32.72	0.247	0.125	3.69	1	1.47	2.41	4.1	71.76	8.43
No	man	No	No	No	No	No	No	No	72	5	0.53	3.2238	1.0526	0.2879	0.1369	4.06	13.5	63.55932203	16.7	128	34.93	19.06	15.67	0.145	0.032	3.959112203	1.164966279	1.114089764	3.026692846	3.99	66.94	6.88
No	man	No	No	No	No	No	No	No	66	7	1.61	2.6565	1.1365	0.3419	0.462	4.23	12.4	61.5	16.6	131	37.04	30.27	23.49	0.164	0.161	4.4	1.56	1.26	2.95	3.32	112.12	8.41
No	women	No	No	No	No	No	No	No	82	5	5.53	5.2336	1.9754	0.5037	0.1338	4.02	12.9	80.05082592	16.6	125	39.96	19.05	19.76	0.196	0.087	4.9	1.08	1.96	2.78	4.53	48.51	6.2
No	man	Yes	No	No	No	No	No	No	71	7	32.26	4.8931	0.9052	0.5064	0.0063	3.54	12.7	69.90521327	16.4	118	33.89	22.41	18.52	0.507	0.55	5.659635373	2.762769571	0.815465596	3.16397424	5.43	95.06	4.68
Yes	man	Yes	No	No	No	No	No	Yes	82	7	73.02	7.491	0.5115	0.2475	0.025039194	3.68	13.9	92.85818182	16.3	124	38.42	30.51	31.67	1.316	0.295	5.135677828	1.79696628	1.580986016	3.096054289	8.13	71.83	5.5
No	man	Yes	No	No	No	No	No	No	68	6	1.14	1.9012	1.3464	0.4656	0.1552	4.52	15.2	58.53865979	16.2	170	34.73	25.52	44.39	0.152	0.195	5.134056562	1.993440158	1.605474801	3.220963082	6.92	50.73	3.48
Yes	man	No	No	No	No	No	No	No	64	10	108.98	7.2565	0.6019	0.4765	0.0251	3.35	15.2	81.30502392	16.3	111	32.21	23.8	18.95	0.253	0.2	5.81	0.74	1.83	3.51	4.75	49.49	4.4
No	man	No	No	Yes	No	Yes	No	No	80	7	12.04	5.3984	0.9196	0.4633	0.2036	4.23	14.3	92.71794872	16.3	122	34.26	36.55	33.36	0.194	0.181	4.594942955	1.247204495	1.226011284	2.888597314	5.86	77.31	3.48
No	man	No	No	Yes	No	Yes	No	Yes	72	1	28.93	7.9866	0.6793	0.3947	0.0918	4.43	15.1	29.61111111	16.5	131	25.42	20.71	27.75	0.318	7.106	3.68	1.33	0.73	2.55	4.88	107.2	10.31
Yes	man	No	No	Yes	No	Yes	No	No	71	7	1.28	3.6084	0.8196	0.2958	0.1019	3.63	13.7	96.87835052	16.1	113	34.33	20.91	19.16	0.207	0.091	4.576718447	0.71762573	1.067768797	2.985160516	4.53	63.49	9.22
No	man	No	No	No	No	No	Yes	No	76	8	0.73	4.0926	0.9873	0.419	0.2009	4.54	12.6	84	16.3	134	37.77	31.89	30.93	0.152	0.141	4.094167691	0.919217233	1.483313291	2.798522722	4.43	75.9	7.68
No	women	No	No	No	No	No	No	No	66	9	25.44	5.8282	0.9789	0.6777	0.0301	3.69	12.6	105.561753	16.4	116	36.53	23.7	27.94	0.212	0.094	4.018941423	1.761535721	0.967565332	2.417154868	4.88	50.6	4.49
No	man	Yes	No	No	No	No	No	No	76	7	94.87	4.2427	1.1994	0.8166	0.1085	3.7	15.6	116.2163009	16.1	115	27.8	33.61	23.73	0.198	0.299	3.81683935	-1.016827204	0.767907919	2.894820557	4.07	48.04	4.12
No	women	No	No	No	No	No	No	No	76	9	23.77	7.9022	1.0073	0.6161	0.2152	5.41	15.8	91.58588957	15.4	112	36.9	20.76	17.38	0.23	0.252	3.98638851	1.823126053	1.184074384	2.452748811	5.59	44.43	4.54
No	man	Yes	No	Yes	No	No	No	No	67	6	1.32	6.063	1.7716	0.6278	0.1032	6.76	14.2	48.28837209	15.9	157	36.9	25.05	15.14	-0.360073203	0.061	4.426980962	1.501953121	1.389575106	2.383926858	4.87	54.13	9.81
No	man	No	No	Yes	Yes	No	No	No	62	10	1.34	7.2206	0.7212	0.3067	0.0249	3.97	13.4	59.66706876	16.1	121	42.72	25.4	24.57	0.171	0.058	3.762649913	1.455722961	1.179919375	2.288250713	3.19	70.26	3.18
No	man	No	No	No	No	No	No	No	43	4	-40.9601103	3.809	1.8847	0.5865	0.2636	4.92	13.9	69.08345979	16	166	37.64	22.4	22.54	1.916526201	0.041	5.627045605	3.17654805	0.993110716	3.709348341	5.15	63.89	6.68
No	man	Yes	No	No	Yes	Yes	No	Yes	71	13	33.69	9.7218	0.5179	0.5503	0.0902	3.63	13.2	70.06487488	16.1	120	28.94	23.48	16.03	0.272	0.866	3.714781791	0.630009732	1.699470185	1.97866358	4.17	65.75	8.65
Yes	man	No	No	Yes	No	Yes	No	Yes	51	10	5.26	6.8919	0.4923	0.4764	0.0556	4.65	15.6	40.72040302	16.9	164	43.78	39.86	28.27	3.838347065	0.108	5.696337314	2.884552531	1.192937396	3.574726138	10.31	138.93	5.3
No	man	Yes	No	No	Yes	No	No	No	72	5	88.89	3.7422	1.7892	0.6363	0.1197	3.95	13.3	137.6571429	15.6	116	34.87	45.64	19.78	0.161	0.441	3.820957515	1.053597108	0.900447705	2.765676898	6.22	99.98	5.39
No	man	No	No	No	No	No	No	No	73	9	27.76	3.668	1.2822	0.3246	0.1136	4.21	13.1	111.4269871	16.4	135	37.81	21.92	15.67	0.161	0.104	5.43	0.87	1.11	3.58	3.54	61.67	4.54
No	man	No	No	No	No	No	No	No	68	7	9.42	3.0463	1.0351	0.2088	0.2134	3.82	14	77.64317181	16.4	122	34.7	38.14	26.47	0.217	0.059	3.563864713	1.657024077	1.132576199	1.950623893	5.15	65.32	6.19
No	man	No	No	No	No	No	No	No	68	7	4.19	2.4013	1.2569	0.2017	0.7832	4.19	13	101.130064	16.1	128	35.17	21.94	18.99	-1.176894048	0.096	3.855469362	0.428423914	0.971367793	3.119140236	4.7	55.09	5.1
No	women	No	No	No	No	No	No	No	65	4	0.2	2.304	1.9714	0.2603	0.2506	3.98	12	63.05809129	16	124	36.75	18.55	14.27	0.124	0.029	3.238648028	0.899757882	1.050982849	2.013202964	4.12	65.33	4.85
No	man	Yes	No	Yes	Yes	No	No	No	76	6	2.32	2.8612	1.3234	0.3402	0.1165	4.1	12.4	124.0772532	16.8	129	34.58	20.36	14.18	0.175	0.182	4.11	0.82	1.17	2.56	4.3	62.25	6.51
No	man	No	No	No	No	No	No	No	68	8	158.89	10.0977	0.9799	0.8724	0.142	4.47	12.6	53.08870293	16.8	150	39.03	21.03	18.55	0.336	0.208	4.819723986	1.590343198	1.176197821	2.957697721	10.62	84.49	7.35
No	women	No	No	No	No	No	No	No	84	10	4.85	3.7387	1.03	0.5177	0.1199	3.81	11.8	112.0110092	16.1	122	39.22	15.65	13.63	0.129	0.135	3.029165514	1.02496706	1.02863548	2.151193607	5.99	51.44	5.58
No	man	No	No	No	No	No	Yes	No	54	8	0.38	3.3373	1.5563	0.422	0.126	4.47	13.3	77.91970803	16	140	37.96	24.35	17.66	0.741938847	0.027	3.391126658	0.182539012	1.467329029	1.693613309	3.86	55.02	7.24
No	women	No	No	No	No	No	No	No	82	8	0.83	2.2962	0.769	0.3097	0.1531	3.85	14.3	102.752809	16.7	122	42.77	29.84	30.33	0.157	0.269	3.445369349	-0.017354034	1.067760973	2.581845193	4.03	67.05	5.24
No	women	No	No	No	No	No	No	No	81	7	2.74	3.7536	1.1592	0.4416	0.1435	3.69	12.6	68.10869565	15.8	114	35.44	23.24	20.22	3.230690219	0.082	4.356330744	0.450573181	1.606429149	2.788927447	4.66	39.22	2.83
Yes	women	No	No	Yes	No	No	No	No	75	9	2.32	4.0919	0.7733	0.4242	0.0537	3.47	12.8	79.40409683	15.8	116	38.44	25.76	23.2	0.207	0.131	5.987495325	-0.964548941	1.691403751	4.018569746	10.8	41.42	3.84
No	man	No	Yes	No	No	No	No	No	70	5	2.85	5.1386	1.4321	0.4072	0.0211	4.37	13	82.18518519	16.4	142	36.75	27.14	19.5	0.23	0.273	5.117787519	1.463747767	1.243541233	3.288557758	5.55	71.15	5.81
No	man	No	Yes	No	No	Yes	No	No	66	11	47.89	13.2023	0.5234	0.6543	0.1454	4.42	12.2	48.02269601	16.3	142	23.7	36.6	31.89	0.526	0.62	2.869282546	0.377031929	1.192487664	1.163702962	4.39	60.15	3.55
No	man	No	No	No	No	No	No	No	52	8	7.25	4.425	1.0443	0.3186	0.0826	4.16	12.2	73.17288136	16.1	131	38.69	44.34	37.64	0.235	0.114	4.792137355	1.75131231	1.4445625	3.022283811	4.75	93.04	7.51
Yes	man	No	No	No	No	No	No	No	62	4	0.46	4.560671602	1.557822216	0.365242813	-0.119297793	3.978540461	14.33913063	60.18987869	15.8428758	113.6054416	40.76	26.48	28.34	0.770754221	0.306	4.153384269	2.657272593	0.87984152	2.750567823	5.37	73.58	6.65
No	man	No	No	Yes	No	Yes	No	No	64	8	10.6	3.5135	0.4632	0.3496	0.0219	4.98	13.9	111.4004577	16	158	32.81	86.42	89.59	0.313	0.543	4.614335038	2.024666544	0.980378495	3.064609885	6.26	106	11.08
No	man	Yes	Yes	No	Yes	No	No	No	67	3	11.15	4.1251	2.3501	0.3905	0.1917	4.29	13.6	45.90985915	16.4	149	39.68	25.48	18.89	0.152	0.147	4.71	4.64	0.8	2.98	4.43	108.57	6.32
No	women	Yes	No	No	No	No	No	No	69	7	5.21	3.6434	1.4664	0.3046	0.1974	4.57	12.6	111.3457447	16.2	147	40.38882857	46.43001868	6.189830395	0.023	0.179	4.79	2.13	0.91	3.14	3.973244617	56.19	4.75
No	man	No	No	No	Yes	No	No	No	81	10	1.95	3.2897	0.8052	0.4419	0.329	4.4	12.4	97.38696538	16.5	147	37.95	18.28	16.6	-2.736469164	0.391	5.679916782	1.52365458	1.265893688	3.987043754	5.02	82.5	10.9
No	man	No	No	Yes	No	Yes	No	Yes	65	3	7.95	5.736	0.9659	0.6761	0.0371	5.06	12.1	37.75235532	16.2	167	31.52	24.17	16.86	0.184	0.255	3.51624645	1.075971339	1.051938695	2.248213657	7.28	57.28	8.31
No	women	No	No	Yes	No	Yes	No	Yes	57	9	3.63	3.6234	1.3231	0.4886	0.0329	3.9	15.4	64.93442623	16.3	119	31.05	26.2	33.79	-0.259839308	0.308	3.951814842	0.331438662	1.390294173	2.31813925	8.09	58.05	7.6
No	man	Yes	No	Yes	Yes	No	Yes	No	79	7	58.03	16.7256	0.7544	0.8832	0.0184	4.24	14	27.12554348	16.3	129	28.76	25.35	14.8	-1.560918227	0.394	2.367769076	0.379044069	0.806357394	1.67883624	5.82	51.27	7.12
No	man	No	No	Yes	No	Yes	No	No	55	7	4.37	4.5841	0.7713	0.5722	0.2675	5.1	12.9	65.78778135	16.5	178	34.75	49.54	34.43	0.194	0.145	3.020713249	1.34002821	0.5966726	2.482168423	5.55	91.06	8.29
Yes	women	Yes	No	No	No	No	No	No	87	8	134.91	5.3576	0.8471	0.9991	0.0145	2.97	13.8	89.86878453	16.3	94	33.46	23.31	31.01	0.863	0.881	4.675675989	2.445302888	0.658583673	2.902406109	3.99	158.17	5.83
No	man	Yes	No	Yes	No	No	No	Yes	82	13	24.84	7.6977	0.5001	0.6162	0.0982	4.45	14.2	48.32586786	16	146	44.94	35.48	24.89	0.461	0.343	4.522328741	1.225880773	0.997180005	2.798365785	5.46	179.03	8.23
No	women	Yes	No	No	No	No	No	No	75	6	19.71107531	3.7034	1.5109	0.3976	0.0511	3.83	11.6	148.2200704	16	124	45.84	21.29	20.22	-0.71412652	0.153	4.77137016	0.832819764	1.918643582	2.696576215	5.55	56.12	5.64
No	man	No	No	No	No	No	No	No	64	6	0.28	4.2944	1.3647	0.3881	0.1878	4.87	13	45.52076677	16.7	160	52.32	37.41	40.36	0.276	0.054	4.596178467	2.038130535	1.282750981	3.320761576	5.64	86.35	4.62
No	man	Yes	No	No	No	No	No	No	83	7	20.43	5.2562	1.1134	0.7447	0.094	3.48	13.5	132.593361	15.7	103	41.55	19	15.75	0.341	0.325	3.53739225	1.296240587	0.773326689	2.637615498	3.77	153.92	21.88
No	man	No	No	No	No	No	No	No	55	4	0.65	2.6438	2.5171	0.3341	0.2304	4.11	11.9	58.97569444	15.8	139	38.47	33.68	27.25	0.535705466	0.256	4.313067657	0.346507011	1.504429328	2.853462961	4.12	74.37	5.08
No	man	No	No	Yes	No	No	No	Yes	61	8	85.82	5.6263	1.5048	1.0617	0.1505	4.06	14.3	134.7069378	15.8	131	37.01	35.9	21.75	0.295	0.184	5.35	1.26	1.34	3.47	4.39	60.67	5.67
No	women	No	No	No	No	No	No	No	70	8	4.27	2.5952	2.0612	0.5287	0.1388	3.79	12.4	81.70786517	16.1	118	37.51	20.96	11.56	3.171753467	0.038	4.663761952	1.95770671	1.45413097	2.53744578	3.05	68.95	5.6
No	women	No	No	No	No	Yes	No	No	74	7	0.4	3.6069	1.3341	0.5216	0.0165	3.68	12.5	66.62112933	16	126	38.66	22.27	28.69	0.101	0.671	4.77	0.59	1.75	2.92	4.43	61.32	5.49
No	man	No	No	No	No	Yes	No	Yes	70	6	4.64	5.8464	0.4771	0.3494	0.0202	4.9	13.9	123.0357143	16.1	156	44.75	23.39	24.03	0.175	0.216	5.258628822	1.402635529	1.849621355	3.207073489	5.06	72.87	8.14
No	man	No	No	No	No	No	No	No	68	7	5.24	3.123	2.092	0.5781	0.155	4.21	12.6	99.06040268	16.2	142	36.37	22.77	18.11	0.129	0.038	2.778883958	0.610424947	0.933334899	1.592386248	6	44.79	6.32
No	man	No	No	No	No	No	No	No	62	6	0.68	4.0379	0.8459	0.3511	0.0638	3.4	13.6	49.46052632	16.2	111	38.63	33.68	49.83	0.732841652	0.045	7.24	0.96	1.32	4.94	3.46	77.17	4.75
Yes	man	No	No	No	No	No	No	No	65	7	9.39	6.1798	1.2976	0.5109	0.1135	4.42	13	78.72749692	15.9	146	35.49	28.55	12.29	0.129	0.059	3.15198383	1.210479567	1.544268963	1.164423992	4.17	66.71	7.58
No	man	No	No	No	No	No	No	No	78	7	5.07	3.14	1.165	0.47	0.2	3.89	12.1	136.8	16.1	124	31.28	17.23	17.97	0.115	0.198	4.481156794	0.68687797	0.873189748	3.78166861	4.16	61.32	7.02
No	man	No	No	No	No	No	No	No	74	8	132.95	12.4598	0.431	0.5523	0.0135	4.17	14.2	116.3533779	16.9	132	24.3	30.72	17.85	0.29	0.634	5.60637086	0.59960226	1.49101863	3.643704874	3.85	64.59	9.87
Yes	man	No	No	No	No	Yes	No	No	73	8	1.6	3.4747	1.7024	0.4081	0.2041	4.62	13	49.05660377	16.8	152	37.38	27.14	30.02	0.231401294	0.043	5.888972554	3.673873466	1.447594194	3.643590418	5.5	61.19	5.03
No	women	Yes	No	No	No	No	No	No	62	8	23.08	4.5136	1.5834	0.4533	0.0066	3.85	12.9	67.07762557	16.4	116	41.98	24.39	20.1	0.152	0.1	4.677530343	2.404792813	1.203232456	3.066786649	3.98	39.54	5.18
No	man	No	No	No	No	No	No	No	61	7	8.19	2.3978	0.9806	0.2884	0.4202	4.92	13.9	85.77669903	16.2	151	27.09	26.71	33.34	-0.871044526	0.157	2.899123762	1.017724092	0.363226267	1.870570807	10.13	54.11	3.27
No	man	No	No	No	No	No	No	No	66	6	25.36	5.1756	1.0711	0.4561	0.1797	4.54	12	74.9276411	17.1	142	38.8	25.28	19.31	-0.05651837	0.119	5.17439102	1.625419559	1.476479915	3.281241296	5.81	55.39	9.08
No	women	Yes	No	Yes	No	No	No	No	90	9	28.22	6.4561	0.9258	0.4186	0.2496	4.06	13.3	60.42236025	16.6	125	35.49	22.21	13.22	0.207	0.241	4.166629119	0.903095401	1.754206497	2.156440076	5.1	36.63	2.82
No	man	No	No	No	No	No	No	No	67	5	3.93	7.2072	0.9702	0.8408	0.194	4.5	13	62.59090909	16.1	135	34.62	34.49	22.37	0.129	0.153	4.845086909	0.726122869	1.524605286	2.705447525	3.85	65.55	7.63
No	man	No	No	No	No	No	No	No	80	8	35.13	5.8095	1.2847	0.8888	0.0808	4.35	12.6	148.9257426	15.7	146	39.06	29.12	25.43	0.359	0.344	4.700805436	1.290878272	1.113244008	3.216061492	5.18	213.59	8.9
No	man	No	No	No	No	No	No	No	77	6	12.21	4.1464	1.0045	0.5548	0.1168	3.83	13.1	120.8681507	15.3	117	33.68	23.64	17.09	0.207	0.093	4.754176878	1.378586981	1.198803618	2.779534096	4.7	68.89	5.19
No	women	No	No	No	No	No	No	No	82	4	62.85	5.8532	0.2428	0.2428	0.032	3.42	12.9	84.94522692	16.1	109	33.01	22.59	24.79	0.286	0.901	2.348094261	1.667692986	0.674474586	1.835036497	5.58	50.35	6.61
Yes	man	No	No	No	No	No	No	No	78	6	93.34	5.8064	1.0564	0.7144	0.0152	3.53	12.9	111.9552632	16.2	118	33.43	21.93	24.1	2.767	0.168	4.555900885	0.768005879	1.68556173	2.499927661	4.12	98.07	6.54
No	man	No	No	No	No	No	No	No	64	5	3.57	2.8751	0.7924	0.5153	0.1342	4.16	13.2	63.3187067	16.5	144	39.36	20.01	15.06	0.207	0.114	4.04	0.76	1.2	2.46	3.81	54.19	6.54
No	man	No	No	No	No	Yes	No	No	57	7	31.73	10.5555	0.6583	0.0681	0.034	4.41	12.3	88.27136564	15.9	144	31.6	23.79	21.45	0.106	0.162	2.167833438	-0.688303338	1.234592816	1.06952972	2.75	57.05	5.51
No	women	No	No	Yes	No	No	No	No	74	10	41.31437252	7.8554	0.4601	0.2045	0.3654	5.23	14.1	109.5211268	16.4	162	28.16	23.91	29.07	0.161	2.27	4.173422229	-0.14195082	1.501939532	2.929103994	5.9	57.13	7.04
No	man	No	No	No	No	No	No	No	55	6	1.24	1.8464	0.9512	0.3954	0.5222	5.52	13.9	81.65147453	15.8	176	37.97	32.29	24.73	0.138	0.132	3.190171782	0.89072388	0.943093458	2.429741435	5.07	49.97	2.66
No	man	Yes	No	No	No	No	No	No	82	6	109	11.033	0.4366	0.2478	0.0708	5.47	14.7	55.6779661	15.5	124	33.08	23.35	17.06	0.594	0.265	3.02	0.65	1.27	1.71	10.48	90.58	7.98
No	women	No	No	No	No	No	No	No	51	9	11.65	3.2178	1.7841	0.2695	0.0916	4.18	13.1	95.58441558	15.9	125	36.04	25.13	22.28	0.18	0.172	4.9	0.8	1.34	3.15	3.74	59.6	4.05
No	women	No	No	No	No	No	No	No	96	7	24.87	7.0202	0.609	0.535	0.0576	3.65	14.5	135.6707169	15.8	107	31.86	29.25	28.11	0.166	0.265	3.6	0.67	1.14	2.18	4	33.31	3.88
Yes	man	Yes	No	No	No	No	No	No	67	6	30.96	4.6442	1.1712	0.6296	0.2979	4.19	12.7	107.8404727	16.3	137	37.1	29.45	24.34	0.369	0.146	7.071018058	3.120866454	1.518132658	4.696572848	4.66	164.77	7.52
No	man	No	No	Yes	No	No	No	No	57	7	9.29	6.1843	1.1506	0.5753	0.0639	3.61	13.2	113.8923655	15.5	116	31.27	42.24	24.27	0.166	0.054	4.031635901	1.073495148	0.607845431	2.291577517	3.32	57.47	6.14
No	women	Yes	No	No	No	No	No	No	71	7	0.87	4.9674	1.4151	0.7148	0.0578	4.24	13.8	65.13157895	16.3	128	33.07	20.28	17.23	0.129	0.184	5.4	1.07	1.43	3.36	3.32	35.11	4.74
No	man	No	No	No	No	No	No	No	59	8	1.54	4.9924	1.7846	0.5497	0.1807	4.13	12.5	48.59760956	16.8	126	30.43	37.53	26.57	0.212	0.073	3.676828589	2.806196409	0.657711704	2.557944633	3.41	57.97	6.22
No	man	No	No	No	No	No	No	No	64	5	0.29	1.9439	1.3968	0.3026	0.2212	3.6	11.9	110.5	15.4	115	34.79	24.1	22.65	-0.891946227	0.055	4.836480918	-0.654661741	1.621527146	3.132905633	3.77	56.5	5.66
No	women	No	No	No	No	Yes	No	Yes	58	5	1.96	3.4727	1.3487	0.2708	0.1381	4.16	13.1	120.4011299	16.4	126	36.01	21.69	18.41	0.115	0.052	3.99726701	1.60571772	1.185276737	2.571662147	3.23	46.17	4.55
No	women	No	No	No	No	Yes	No	No	54	10	2.99	3.1128	2.0809	0.4196	0.0397	4.32	12.1	127.1851852	15.9	134	36.26	43.28	23.61	0.101	0.042	4.66	3.13	1.2	2.96	3.05	40.5	7.07
No	man	No	No	Yes	No	No	No	No	58	7	8.51	4.2714	1.323	0.6048	0.0693	4.59	13.9	147.8095238	16.4	145	30.69	46.53	21.42	0.157	1.026	4.730320984	1.512941734	0.867954812	3.242833282	4.22	73.4	5.59
No	man	No	No	No	No	No	No	Yes	55	10	1.88	4.9973	1.925	0.6006	0.1309	4.77	14	70.89220779	16.2	137	37.88	28.6	19.95	0.212	0.05	5.84	4.37	0.96	3.7	3.98	100.36	4.91
No	man	No	No	No	No	Yes	No	Yes	84	8	40.89	9.1192	0.4145	0.556	0.0101	4.67	13.6	41.78536103	16.5	151	35.07	25.33	19.18	0.249	0.203	2.719520972	0.782351782	1.414972303	1.360983625	3.59	74.17	8.77
No	women	Yes	No	Yes	No	Yes	No	Yes	52	8	1.55	5.3399	0.7049	0.5121	0.0798	6.19	16.6	71.75338346	15.7	188	35.39	63.45	63.49	0.175	0.114	5.647784096	2.516013183	1.375183908	3.343487314	5.24	52.18	7.07
No	man	No	No	No	Yes	No	No	No	69	8	3.39	7.4844	1.2012	0.5359	0.0185	4	13.7	40.31601732	16.5	132	38.55	31.53	27.78	0.189	0.059	4.38	0.85	1.47	2.56	5.32	85.41	11.57
No	man	No	No	No	No	No	Yes	No	53	5	0.85	2.9916	1.8576	0.3024	0.2268	4.76	12.3	92.83703704	16.1	154	35.98	18.45	12.81	1.226999241	0.045	2.528604558	0.467365145	0.154887817	1.705189917	3.23	68.31	6.39
No	man	No	No	No	No	No	No	No	67	5	1.04	2.3217	1.2567	0.3664	0.3067	4.19	12.3	131.1267606	15.7	132	33.29	30.29	24.9	0.147	0.039	4.79	0.86	1.58	2.82	3.68	56.33	4.23
No	man	No	No	No	No	No	No	No	53	5	2.63	3.1744	1.2408	0.3309	0.4033	3.88	12.2	93.89941973	16.5	124	32.35	22.06	19.22	0.217	0.116	5.047832065	2.01251822	1.662947148	2.890693261	3.78	47.17	4.22
Yes	man	No	No	Yes	No	Yes	No	Yes	78	10	19.37	3.4393	0.2509	0.1698	0.3677	3.93	15.8	98.54404145	16.6	115	33.25	57.83	48.31	0.382	0.361	3.26	0.65	0.69	2.11	9.07	112.31	9.58
No	man	No	No	No	No	No	No	No	67	4	1.94	3.274	1.25	0.3243	0.3452	4.47	13.8	100.5296367	16.3	138	33.34	27.14	19.43	0.124	0.036	4.041134353	0.570801558	1.539105309	2.648532217	4.31	64.74	4.68
No	man	No	No	No	No	Yes	No	No	52	7	23.74	12.4183	1.3699	0.9083	0.1638	4.17	13.5	44.88650101	16.3	131	37.29	44.04	27.9	0.274	0.092	4.59	0.92	1.45	2.46	5.33	46.12	4.28
No	women	No	No	No	No	No	No	No	62	9	4.77	3.8976	2.5265	0.4246	0.0905	3.39	12.8	74.56034483	16.4	110	38.09	24.58	19.31	0.205	0.137	4.66	1.53	0.89	2.95	3.28	41.08	5.36
No	man	Yes	No	No	No	No	No	No	56	7	9.29	2.7456	1.0504	0.3459	0.1153	3.39	13.3	121.6814988	16.4	110	37.35	22.08	21.08	0.245	0.012	3.49	0.74	1.27	2.13	3.81	89.89	6.28
No	women	Yes	No	No	No	No	No	Yes	62	13	3.51	3.6695	1.661	0.4771	0.0589	4.1	13.5	64.87436333	16.5	122	34.69	35.88	26.95	0.235	0.077	3.276038357	1.779018618	0.832372408	2.247909497	3.85	51.49	5.39
No	man	No	No	No	No	No	No	No	71	5	1.46	2.6907	1.0851	0.3339	0.7611	3.92	13.7	63.82688391	16.7	119	35.69	27.28	21.87	-1.166314329	0.131	3.359861736	1.295206538	0.29377017	2.646850021	4.46	69.94	4.68
No	women	Yes	No	No	No	No	No	No	75	4	4.73	4.5549	1.76	0.5914	0.1126	4.58	12.6	77.90198864	16.4	142	37.22	24.46	16.39	0.195	0.075	5.76520037	1.481555391	1.177728829	4.012198617	3.08	47.03	5.5
No	man	No	No	No	No	No	No	No	54	8	0.82	1.6606	1.592	0.2347	0.0794	4.29	12.2	108.365651	16.6	139	40.24	19.16	23.32	0.602327809	0.132	3.587337166	2.264104327	1.138056754	1.988839083	3.6	79.88	6.83
No	women	Yes	No	No	Yes	No	Yes	No	71	6	17.14	5.9151	1.1928	0.7843	0.2533	4.34	13.5	73.52019584	15.9	140	31.43	50.66	35.69	0.25	0.058	4.377791613	0.907188377	0.877633369	3.230176309	7.92	67.3	5.19
No	man	No	No	Yes	No	No	No	No	78	3	8.25	4.3347	1.4793	0.4199	0.1873	3.18	12	63.98452012	16	102	29.84	22.4	15.78	0.238	6.044	4.09	0.84	1.25	2.63	3.09	53.9	4.61
No	man	Yes	No	No	No	No	No	No	64	6	21.66	2.7217	0.6815	0.5576	0.128	2.99	14.6	80.23728814	15.7	93	37.92	23.29	33.87	0.267	0.462	3.489391059	0.831294218	1.165740467	2.161408997	11.47	100.28	10.07
No	man	No	Yes	No	No	Yes	No	No	60	8	24.21	7.0135	0.7968	0.4067	0.0581	4.63	14.3	82.85783133	16.5	138	36.63	50.64	29.65	0.25	0.048	4.640938139	1.496445247	1.591194042	2.961105357	4.65	92.3	9.25
No	man	No	No	No	No	No	No	No	60	8	5.75	9.0056	0.9407	0.4862	0.1163	4.21	14.7	98.74172185	16	130	36.72	24.13	16.32	0.26	0.022	3.209676951	0.805729252	1.120319221	1.890180687	3.89	65.45	6.79
No	man	No	No	No	No	No	No	No	48	6	0.21	3.3012	2.3204	0.3846	0.359	4.83	12.4	33.58034321	16.4	153	38.82	34.97	22.91	0.215	0.078	4.305068738	1.502510252	0.682476248	2.408314793	5.67	64	4.69
No	man	No	No	No	No	No	No	No	80	9	116.17	6.5532	0.2906	0.0692	0.0119	4.66	12.1	141.1473988	16.2	146	29.18	17.95	13.99	2.595	0.51	4.687942832	1.406060472	1.075605495	3.392208599	3.72	61.61	12.82
No	man	Yes	No	No	No	No	No	No	78	8	14.38	6.5844	1.0591	0.5501	0.0082	4	12.4	80.18514007	16.3	120	36.15	28.45	14.71	0.345	0.077	4.44	0.71	1.22	3	4.36	174.63	11.76
No	man	No	No	No	No	No	No	No	47	7	1.71	4.1312	1.2955	0.4836	0.0478	5.03	12.5	76.65326633	16.6	160	40.87	28.96	18.32	0.24	0.01	4.43362734	0.087499363	1.118862251	3.134012024	4.1	56.61	6.38
No	women	No	No	Yes	No	Yes	No	No	53	6	13.58	2.1156	0.4452	0.1746	0.1164	4.77	15	143.185567	15.8	142	36.9	25.21	31.1	0.24	0.179	5.28160363	1.27217989	1.198335284	3.868800344	19.11	42.91	5.27
Yes	man	No	No	No	No	Yes	No	Yes	64	8	30.98	3.2819	1.1725	0.3891	0.2509	4.08	15.1	158.2617188	15.7	136	31.18	19.81	15.15	0.257	0.172	2.56	0.78	0.78	1.7	4.53	61.18	5.32
No	man	No	Yes	No	No	No	No	No	65	6	0.61	2.8336	1.2972	0.299	0.1518	3.73	13	67.45869565	16.3	118	38.76	26.09	23.1	0.267	0.071	4.84	1.17	1.66	3.07	3.94	73.1	4.56
No	man	Yes	No	No	No	No	No	No	73	5	2.82	7.8803	0.8612	0.4815	0.0278	3.87	12.5	99.71382289	15.9	125	32.48	24.44	15.01	0.25	0.109	4.24	0.44	1.36	2.71	4.11	67.89	7.14
No	man	No	No	No	No	Yes	No	No	71	12	17.1	3.8588	0.7047	0.2479	0.0292	4.17	13	142.9444444	15.7	131	25.93	66.52	49.94	0.325	1.896	3.21	0.73	1.04	1.94	4.24	52.9	5.22
No	man	No	No	No	No	No	No	No	64	6	41.89	6.7638	1.4061	0.8363	0.1562	4.23	12.5	113.3199129	16.1	138	40.06	26.62	23.74	0.265	0.09	5.630732774	1.397454381	1.621362222	3.502060164	3.94	66.14	5.82
No	man	Yes	No	No	No	No	No	No	77	8	4.21	5.3808	0.7806	0.3555	0.4321	4.74	13	49.43472023	16.1	147	35.07	19.85	10.39	0.238	0.066	3.94	1.13	0.74	2.89	3.59	84.45	6.14
Yes	man	No	No	No	No	No	Yes	No	79	8	2.68	2.9409	1.3477	0.5561	0.1453	3.54	13.3	65.8762475	16.8	114	28.1	26.4	18.09	0.25	0.987	3.770595166	2.085779178	1.215417146	1.94803174	3.51	45.49	5.05
No	man	No	No	No	No	No	No	No	70	7	1.17	3.1638	1.7824	0.4066	0.1894	4.98	13.8	79.92818671	16.4	153	37.53	28.02	27.67	2.410364108	0.045	3.537004354	0.35034811	1.003654633	2.168404168	3.72	74.32	7.89
No	women	No	No	No	No	Yes	No	No	74	5	1.57	2.9728	1.4297	0.3451	0.1627	4.47	12.9	59.39148073	16.5	150	32.19	26.55	17.72	0.29	0.165	4.39	0.61	1.67	2.63	3.98	58.74	5.38
No	man	Yes	No	Yes	No	Yes	No	No	52	9	1.29	6.7659	1.0183	0.4574	0.3279	5.49	22.7	63.81691773	15.8	135	34.26	30.63	20.12	0.257	0.116	5.45	1.03	1.7	3.41	6.61	47.05	3.51
No	man	No	No	Yes	No	Yes	No	Yes	61	10	1.98	2.2011	1.049	0.0599	0.0033	4.72	14.2	109.3513514	15.8	146	33.8	25.4	26.56	0.233	0.093	3.298192951	1.905546841	1.210668224	1.830684949	4.48	62.48	11.09
No	man	No	No	No	No	No	No	No	76	4	1.26	3.3405	1.3499	0.5434	0.4233	4.28	13.1	54.09090909	16.6	140	38.46	25.42	14.26	0.255	0.119	3.085745674	1.161052268	1.425715517	1.67255997	5.8	74.26	7.95
No	women	No	No	No	No	No	No	No	71	9	3.61	2.4814	0.9917	0.2363	0.4684	3.42	12.8	140.485782	16.2	111	37.06	18.75	16.83	0.238	0.783	5.32	1.15	0.93	3.97	4.44	43.39	5.3
No	man	No	No	No	No	No	No	No	69	4	10.92	6.5664	1.6245	0.342	0.0086	4.74	12.5	87.0877193	16.3	150	39.74	29.09	19.73	0.23	0.178	5.11	1.06	1.15	3.61	4.19	66.94	6.16
Yes	man	Yes	No	No	No	No	No	No	83	5	88.42	11.1173	1.1406	0.839	0.0528	4.42	13.9	37.54385965	16.4	136	36.12	30.64	24.02	0.33	0.125	4.21	0.86	1.2	2.93	6.56	80.82	5.17
No	man	No	No	No	No	No	No	Yes	50	4	2.62	3.0056	1.8512	0.286	0.0468	6.52	16.2	75.35961538	15	147	38.38	38.79	18.92	0.463338358	0.037	3.814119362	3.71069727	1.297505477	1.569991033	3.22	56.07	5.32
No	women	No	No	Yes	No	Yes	No	Yes	59	9	4.56	6.8494	1.7305	0.3986	0.0634	4.96	16.8	50.61147903	16.2	156	38.47	52.72	37.84	0.228	0.283	2.81	0.99	1.19	1.48	6.56	68.34	7.81
No	women	No	No	No	No	No	No	No	75	9	0.81	2.9791	1.0343	0.2564	0.1282	4	14.4	135.5452489	16.3	122	41.61	22.1	20.27	-0.308137181	0.261	4.560311398	1.776929258	1.801816694	2.954754192	4.02	64.16	3.15
No	women	No	No	No	No	No	No	No	66	7	24.42	5.923	1.6935	0.6127	0.2468	3.85	13.8	93.40540541	15.8	109	37.64	16.33	12.18	0.235	0.171	3.778551129	2.554521246	1.080928754	2.265302262	4.83	46.21	3.52
No	man	Yes	No	No	No	No	No	No	68	10	7.51	6.9984	2.1578	0.5152	0.0097	4.21	14.5	60.77983539	15.9	138	36.62	25.48	14.01	0.28	0.078	4.514957264	1.953438749	1.25558905	3.128070731	3.81	68.29	6.16
No	man	No	No	No	No	No	No	No	66	7	0.32	4.0446	1.6128	0.4662	0.1512	4.3	12	59.82063492	16.2	144	35.7	25.04	17.94	0.243	0.054	4.829399307	2.243767282	1.258195821	3.042867481	5.59	56.92	3.9
No	women	No	No	No	No	No	No	No	72	7	34.57	4.8022	1.1042	0.4045	0.0963	3.29	14.4	109.5124611	15.9	101	31.24	19.27	21.86	0.275	0.17	4.11	0.66	1.39	2.6	4.65	44.02	3.4
Yes	man	No	No	No	No	Yes	No	No	54	7	1.18	5.2373	2.2161	0.4482	0.3569	4.77	13.6	41.37590361	16.4	154	37.55	23.98	22.78	0.257	0.029	3.258581954	0.317097972	1.285600792	2.094474506	3.39	56.72	6.6
No	man	No	No	No	No	No	No	No	90	8	91.28	5.7762	0.707	0.1734	0.0067	3.77	13.1	117.9265367	16.5	123	36.54	24.41	19.47	0.377	0.348	3.067784917	1.023897847	1.322223707	2.15547548	12.08	69.42	6.86
No	man	No	No	No	No	No	No	No	55	6	0.42	2.1914	1.3827	0.3603	0.243	4.35	12.8	118.1050119	15.8	138	37.68	53.84	23.55	-0.444620427	0.025	3.959757694	0.730314074	1.214885591	2.708680475	4.11	55.81	7.45
Yes	man	No	No	Yes	Yes	No	No	No	71	5	11.78	2.9511	1.3862	0.4154	0.0435	3.62	14	145.3602484	16.2	114	29.28	44.84	51.53	-2.51119668	0.359	3.239595575	2.409974659	0.5376248	2.145716149	8.08	74.44	5.42
No	man	No	No	No	No	No	No	No	70	6	0.95	4.1089	0.8963	0.5995	0.1979	4.52	12.9	69.25945017	16.2	142	33.31	27.3	14.94	0.245	0.05	3.831126695	2.191057481	0.725828038	2.654944567	4.54	70.86	6.66
No	man	Yes	No	No	No	No	No	No	74	5	1.2	4.9702	1.9712	0.4909	0.2148	4.57	13.9	54.21512386	16.2	142	33.34	31.22	22.26	0.32	0.037	3.670190169	-0.336480902	0.819574012	2.540462162	3.25	98.8	10.98
No	women	No	No	No	No	No	No	No	64	7	6.11	4.1253	1.5587	0.4507	0.1002	3.67	13	114.7396166	16	109	35.01	20	14.34	0.238	0.314	6.4	1.49	1.41	4.46	3.94	55.09	5.87
No	women	No	No	No	No	No	No	No	70	7	5.25	3.5527	3.452	0.4876	0.2167	3.81	13.8	110.8527132	15.5	116	37.84	27.97	20.2	0.335	0.11	4.818887421	0.025860724	1.403457318	2.926561987	3.43	43.63	5.32
No	man	Yes	No	No	No	No	Yes	No	76	4	0.18	2.6248	0.987	0.2715	0.362	3.62	12.7	81.81902552	16.2	126	34.41	19.68	13.36	0.225	0.147	4.166386536	1.539554161	0.930601305	2.838073564	5.13	76.96	6.9
No	man	No	No	No	No	No	No	No	75	3	4.37	5.481	1.3885	0.7876	0.4222	3.89	17.5	99.08374384	15.9	98	32.5	22.07	24.13	0.25	0.859	4.858841452	2.036893265	0.820794576	3.353915421	3.26	106.24	5.22
No	women	No	No	No	No	No	No	No	71	7	51.17	3.9292	0.5832	0.2342	0.0287	3.91	14	119.2154812	16.4	115	35.95	21.82	24.41	0.255	0.188	5.54	0.97	1.45	3.7	4.69	80.92	3.77
No	man	No	No	No	No	No	No	No	51	6	1.76	2.9919	1.2124	0.2904	0.106	3.92	12.6	80.96095445	16.3	135	34.54	30.66	23.69	0.2	0.064	5.59	10.41	0.86	2.82	2	47.9	5.52
No	man	No	No	No	No	No	No	No	69	4	2.83	3.7544	0.9256	0.4836	0.026	4.42	14	94.50192308	16.4	145	44.09	27.02	26.44	0.205	0.045	4.63	1.11	1.61	2.87	3.9	75.66	6.42
Yes	women	No	No	No	No	No	No	No	59	12	5.65	3.9002	1.2077	0.3158	0.0942	4.4	13.7	89.24187726	16	126	37.97	23.05	22.27	0.153	0.043	3.306264229	0.156706602	1.066826604	2.258820857	3.8	43.39	5.52
Yes	man	No	No	No	No	Yes	No	No	71	8	2.15	7.4471	1.0888	0.1568	0.0087	5.29	13.1	58.47531573	16.4	167	37.9	26.34	16.92	0.379	0.06	5.27	0.63	1.55	3.48	5.34	93.2	8.22
No	man	No	No	No	No	No	No	No	59	4	4.63	3.3467	1.1368	0.2891	0.1176	4.12	13.3	74.65102041	16.6	122	36.55	25.29	18.73	0.165	0.131	4.868848175	0.500780225	1.392053535	2.843913102	3.72	60.93	8.79
No	women	No	No	No	No	Yes	No	No	62	3	2.36	2.6439	1.2672	0.2231	0.0547	4.66	12.7	117.1852732	16.3	127	37.16	22.75	15.43	0.158	0.07	2.540743189	2.572719468	-0.117902535	2.20336392	3.21	41.28	2.78
No	man	No	No	No	No	No	No	No	67	8	9.47	5.9837	1.561	0.4715	0.0976	4.93	12.2	45.04797048	17.2	153	42.8	30.54	26.74	0.205	0.044	5.12	1.22	1.29	3.53	5.34	79.17	7.88
No	women	Yes	No	No	Yes	No	No	No	76	8	199.08	9.2262	0.7725	0.8595	0.0109	3.82	12.5	104.4209559	15.9	119	35.95	26.12	21.38	0.225	0.137	3.27	0.95	1.26	1.9	5.59	72.15	4.57
No	women	No	No	Yes	No	No	No	No	78	9	0.37	1.481	1.2913	0.1897	0.0857	3.38	13.7	114.4150327	16.2	108	38.21	21.34	21.02	-0.589124901	0.205	5.558061668	3.498555855	0.870485238	3.116294143	4.23	77.66	5.59
No	women	No	No	Yes	No	Yes	No	Yes	74	13	31.05	5.7854	0.3616	0.8366	0.078	4.11	18.2	74.2045134	15.7	124	36.19	29.63	28.66	0.364	1.614	4.33	2.31	0.54	3.39	15.63	138.88	13.09
No	man	No	No	No	No	No	No	No	58	4	0.47	4.1859	2.3694	0.4452	0.1436	4.06	12.7	48.86908078	16.3	130	36.8	33.19	18.48	-0.970684636	0.04	3.766258228	1.071684761	1.329420204	1.987470606	3.18	68.33	4.72
No	man	No	No	Yes	No	Yes	No	No	72	10	4.19	2.6093	0.3931	0.7085	0.5314	4.21	19.2	93.75	15.6	95	30.95	21	20.23	0.188	0.284	3	0.56	0.85	1.97	12.5	55	7.61
No	man	No	No	No	No	No	No	No	66	9	3.18	4.3338	1.2338	0.4774	0.124	4.35	13.2	138.6725806	15.7	142	38.6	29.12	20.35	0.175	0.133	3.112503288	2.565913465	0.67631125	2.287148687	4.53	138.33	6.06
No	man	No	No	No	No	Yes	No	No	81	5	106.02	7.2561	0.4801	0.1259	0.0079	4.06	13.8	101.7382465	16	128	34.15	26.58	26.45	0.199	0.27	2.751176341	-0.306362381	0.955062809	2.003528583	4.82	65.75	7.39
No	man	No	No	No	No	No	No	No	56	5	2.3	4.703	1.6928	0.6109	0.3165	4.39	13.3	43.04347826	17.1	137	36.53	27.51	23.79	0.172	0.087	3.65	2.19	0.99	2.37	3.69	99.85	7.18
No	man	No	No	No	No	Yes	No	No	61	5	0.79	2.7572	1.3603	0.3481	0.0916	4.27	12.3	98.93449782	16.3	144	35.01	19.04	15.65	0.124	0.051	3.74	0.7	1.12	2.43	3.52	52.86	7.78
No	women	No	No	No	No	No	No	No	63	7	9.67	3.915	2.1263	0.405	0.2633	3.88	13.3	91.02222222	16	124	33.74	26.82	19.45	0.109	0.05	4.88	2.45	1.18	3.13	3	49.37	6.49
No	man	No	No	Yes	No	No	No	No	77	13	0.47	3.5436	0.8499	0.5119	0.0497	3.93	13.5	72.55935614	16	117	36.15	26.71	19.7	0.119	0.152	3.64	0.57	1.22	2.19	4.12	55.82	5.36
Yes	man	No	No	No	No	Yes	No	Yes	73	5	0.56	1.5231	1.312	0.3054	0.5844	3.75	13.1	109.4164456	15.9	118	33.46	17.77	16.35	0.149	0.097	4.852129198	0.344281071	1.502340592	2.621192706	5.96	72.35	4.2
No	man	No	No	Yes	No	Yes	No	No	69	6	3.09	3.3832	1.7398	0.6441	0.2047	4.92	13.7	81.88704319	16.5	165	36.95	58.57	43.52	0.177	0.129	4.205882844	1.701269905	0.757378159	2.491308376	5.72	45.95	3.62
No	women	Yes	No	No	No	No	No	No	68	7	10.2	4.941	1.3838	0.3915	0.0203	4.03	12.8	74.66666667	16.3	123	41.11	25.97	24.26	0.144	0.085	5.577166315	2.234026403	1.791335181	3.120588962	4.53	63.65	3.5
No	man	No	No	No	No	No	No	No	69	8	39.49	4.4772	1.1008	0.3505	0.2153	3.46	12.9	83.49593496	16.6	122	33.73	21.43	20.09	0.149	0.116	3.720318202	2.384099673	1.429617646	1.606275518	4.36	56.22	4.7
No	man	No	No	No	No	No	No	No	68	7	3.2	2.2829	0.9953	0.2516	0.1369	3.35	12.1	90.61621622	16.6	112	34.22	40.96	37.95	0.109	0.293	5.066047329	1.809578501	1.344906824	3.488148786	5.21	74.72	6.74
No	man	No	No	Yes	No	No	No	No	48	9	0.36	6.3325	2.1295	0.7005	0.1401	5.12	15.6	32.78907923	15.6	115	35.49	25.41	19.81	0.124	0.014	3.95	1.22	1.56	2.11	3.52	66.65	6.09
No	man	No	No	No	No	No	Yes	No	54	5	0.85	2.4273	2.044	0.3577	0.23	4.4	13	74.73972603	16.6	139	34.52	18.62	16.34	0.129	0.03	3.34218189	1.882371629	0.876955363	1.817529101	3.81	69.47	4.08
No	man	No	No	No	No	No	No	No	74	6	-6.240677895	3.3143	2.0829	0.393	0.6681	3.96	12.3	64.85496183	16.5	136	36.37	21.49	21.52	-1.661349323	0.097	4.507828029	2.001366566	0.87101725	3.164392383	5.17	64.07	5.3
No	man	No	No	No	No	No	No	No	65	7	0.36	3.9096	1.0692	0.3348	0.0702	4.38	12.3	91.47222222	16.2	133	35.59	23.48	20.76	0.209	0.022	6.445903382	1.946032121	1.588163625	4.127005699	4.57	69.84	5.06
Yes	man	No	No	No	No	No	No	No	66	7	2.51	3.8329	1.3041	0.4763	0.0397	4.12	13.4	165.3421517	16	136	38.98	20.65	15.14	0.236	0.042	4.48	1.31	0.99	2.98	4.57	69.84	4.61
No	women	No	No	No	No	No	No	No	91	9	8.8	3.7909	0.4268	0.2951	0.0136	3.5	13.7	99.72687225	16.4	101	34.01	16.31	10.34	0.239	0.122	4.35090281	2.113212234	0.931288903	2.895764877	3.51	46.11	5.36
No	man	Yes	No	No	No	No	No	No	77	11	190.64	11.5651	0.8969	1.06	0.0408	3.65	13.1	123.7866078	16.5	108	31.55	48.11	27.44	0.303	0.375	4.579650252	0.568564361	1.208781214	2.686586341	13.55	110.71	11.11
No	man	No	No	No	No	Yes	No	No	64	15	53.62	3.3	0.6246	0.2363	0.0464	3.77	13.9	137.8649289	16.6	128	30.34	41.42	17.87	0.294	0.133	3.98	1.04	0.95	2.71	7.71	59.93	5.16
No	women	Yes	No	No	No	No	Yes	No	82	5	0.76	2.6729	0.2258	0.0903	0.006	3.5	12.3	135.4285714	16	109	37.26	19.69	20.49	0.229	0.104	4.8	0.7	1.77	2.8	4.99	47.24	8.24
No	women	Yes	No	No	No	No	No	No	65	6	0.27	1.65	0.951	0.237	0.129	4.16	12.7	107.8	16.3	124	40.25	23.39	25.47	0.206	0.074	3.283480924	1.185736261	0.819576037	2.164144302	4.31	47.94	4.03
No	man	No	No	Yes	No	Yes	No	Yes	74	8	3.94	3.4608	0.1798	0.0183	0.0794	5.62	16	79.88555858	16.3	174	36	97.93	69.6	0.281	0.537	3.861722636	0.914683035	1.405471099	2.47660278	9.23	69.81	7.47
No	man	No	No	No	No	No	No	No	43	7	2.62	3.9382	1.4612	0.2792	0.2435	4.69	12.6	91.8030303	16.4	147	40	22.23	12.87	0.281	0.007	2.345624943	0.875983895	0.66667245	1.619664577	4.18	54.19	2.54
No	man	No	No	No	No	No	No	No	52	4	1.89	4.0123	1.6411	0.3869	0.156	4.04	12.9	73.44230769	16.6	127	34	22.23	14.7	0.224	0.133	4.753541755	2.290816759	1.156591659	3.137046629	4.15	49.68	4.38
No	man	No	No	No	No	No	No	No	61	5	0.44	4.5279	0.9711	0.2457	0.0702	4.03	12.7	60.44102564	15.8	133	38.36	20.84	14.33	0.229	0.059	5.11	1.13	1.18	3.44	3.8	79.03	8.96
No	man	No	No	No	No	No	No	No	72	8	-37.22889433	1.4956	0.8178	0.2125	0.1533	4.27	13.2	100.5204461	16.4	141	38.11	23.77	23.97	0.241	0.038	2.39355404	-0.409097439	1.282173243	1.642834889	5.09	71.7	8.72
No	women	Yes	No	No	No	No	No	No	51	7	5.16	3.198	1.6016	0.312	0.0572	4.08	12.9	108.9173077	16.5	117	38.27	20.17	12.69	0.192	0.035	2.897741781	1.533705062	1.040644438	1.852424817	3.25	49	5.42
No	man	No	No	No	No	No	No	Yes	61	7	0.37	3.5578	1.3842	0.4519	0.246	4.04	12.4	100.8006993	15.7	130	34.62	21.66	17.4	0.241	0.042	3.653812622	0.00374081	1.566796686	2.270372551	4.11	109.19	10.01
No	man	No	No	No	No	No	No	No	68	5	4.18	2.4529	2.0606	0.3766	0.3086	4.45	13.6	96.06883365	16.2	139	34.81	27.5	20.65	0.221	0.093	3.96	0.92	1.31	2.35	4.06	90.95	6.12
No	women	Yes	No	No	Yes	No	No	No	87	12	14.67	10.0166	1.1011	0.6867	0.0355	3.76	14.1	55.79560811	16.2	105	35.46	17.69	17.49	1.773	0.216	2.444006691	0.694910117	1.009945086	1.065811838	6.77	100.3	8.46
No	women	No	No	Yes	No	No	No	No	67	9	0.4	5.2303	2.9215	0.444	0.2575	4.71	13.8	57.35585586	16.1	138	39.16	23.45	14.26	0.259	0.05	4.85	2.1	1.115817982	2.81738572	4.23	47.04	8.86
No	man	No	No	No	No	No	No	No	60	9	0.5	5.7394	1.5244	0.5914	0.4415	4.17	12.9	62.03481393	16.3	129	36.57	22.02	18.85	0.213	0.071	3.79	0.99	1.14	2.39	3.72	67.02	3.95
No	women	No	No	No	No	No	No	No	54	4	0.39	3.0316	0.7378	0.2968	0.1442	3.66	14.1	75.06367925	15.9	108	25.83517747	-0.552992156	-16.21786079	2.041689345	0.058	3.43536903	1.279686563	0.935584951	1.512061636	6.599409183	50.15	7.83
No	man	No	No	No	No	No	No	No	65	5	6.29	4.8137	3.028	0.5435	4.4902	4.47	13.8	34.98918083	16.5	139	35.89	30.77	18.33	0.271	0.143	2.302038978	0.267435219	0.63555659	1.665480766	3.85	63.6	5.74
No	man	No	No	No	No	No	No	No	64	7	0.66	3.0623	1.7452	0.3089	0.271	4.69	13.4	43.93726937	16.5	145	35.89	24.51	19.26	-1.457820456	0.05	3.208965556	1.305129435	1.180674309	2.178655446	4.99	61.45	5.78
No	man	Yes	No	No	No	No	No	No	68	7	0.93	3.7108	1.4161	0.3179	0.2948	4.38	13.4	75.05190311	16.3	132	34.67	23.3	16.88	1.579884944	0.084	3.882467016	0.346593447	1.475213651	2.192152742	7.24	65.78	4.61
No	man	No	No	Yes	No	No	No	No	69	7	1.46	6.023	1.5639	0.401	0.016	4.07	13.6	33.51620948	16.8	128	30.04	17.47	17.35	0.069	0.27	3.52	0.7	1.25	2.1	4.15	59.98	7.94
No	man	No	No	No	No	No	No	No	85	9	99.22	13.5217	0.5932	1.0647	0.0152	3.83	12.9	114.0401052	16.4	114	25.44	62.83	56.24	0.479	1.072	4.156531591	1.767648977	0.806788646	2.495981676	10.25	66.57	5.28
No	women	Yes	No	No	No	Yes	No	Yes	44	10	1.14	2.862	1.233	0.351	0.036	4.74	12.4	77.65333333	16.6	146	42.98	33.26	26.03	0.138	0.071	3.466734871	0.477311671	1.502130137	1.827889622	4.23	43.14	5.53
Yes	women	No	No	No	Yes	No	No	No	83	7	63.51	3.9065	0.9397	1.0165	0.0414	3.78	13.7	128.0050761	16.6	114	34.9	44.17	50.13	0.202	0.182	4.819809945	1.117220499	0.924001224	3.765735474	4.99	37.28	2.3
No	man	Yes	No	No	No	No	No	No	61	5	1.77	4.9949	1.5972	0.5518	0.0944	4.36	12.8	68.62809917	16.7	133	31.81	23.34	16.85	0.138	0.042	4.460373469	0.40616289	1.083386729	3.377011467	3.51	63.02	4.61
No	man	Yes	No	No	No	No	Yes	No	88	9	12.92	9.3689	1.4326	0.5571	0.0114	3.46	12.9	54.4591029	16.1	117	33.32	31.53	27.4	0.176	0.126	4.74757478	0.654635496	1.216821398	2.677013992	4.74	75.36	6.84
No	man	No	No	No	No	No	No	No	64	7	3.53	2.7445	1.1423	0.4503	0.3792	3.7	13.2	106.0632911	15.9	120	32.53	21.62	20.68	0.165	0.085	5.531644202	1.951861926	0.854540339	3.72911967	3.26	54.39	6.63
No	man	No	No	No	No	No	No	No	55	7	5.52	4.0065	1.425	0.3962	0.5176	4.21	12.3	123.42723	16.3	133	37.19	21.75	17.21	0.17	0.067	5.49	0.93	1.05	3.75	4.49	74.72	7.63
No	man	No	No	No	No	No	No	No	73	3	0.82	5.3064	1.5256	0.4717	0.059	4.14	12.6	41.71506106	16.5	141	36.91	23.39	22.83	0.069	0.042	6.548596754	1.044513863	2.170049241	3.908804581	5.33	82	5.08
No	man	No	No	No	No	No	No	Yes	66	7	2.4	3.0336	1.4863	0.341	0.2087	5.06	13.3	72.38899804	16.3	159	36.96	22.18	19.49	0.154	0.224	3.08	1.12	1.16	1.63	5.5	68.76	6.16
No	man	No	No	No	No	No	No	No	68	7	9.61	4.9893	1.5646	0.4182	0.2163	4.53	12.7	74.38002774	16.2	140	31.96	19.04	13.57	0.234	0.077	4.52	0.68	1.34	2.66	4.14	54.95	4.42
No	man	Yes	No	Yes	No	Yes	No	Yes	58	7	7.2	2.6703	0.9232	0.3602	0.1697	5.4	16.3	83.19806763	15.9	147	31.38	27.91	26.58	0.176	0.329	3.77	0.66	1.24	2.19	5.97	70.86	6.37
No	man	No	No	No	No	No	No	No	86	8	97.36	9.802	2.106	0.819	0.26	4.5	14.5	51.66615385	16.8	145	33.38	33.45	19.44	0.303	0.173	5.68	1.84	1.49	3.3	4.27	65.93	7.1
No	man	No	No	Yes	No	No	No	Yes	69	10	11.61	8.9967	0.6072	0.4959	0.0101	5.22	14	35.81027668	17	161	37.44	35.6	14.15	0.186	0.075	5.2	0.76	1.67	3.07	4.35	59.98	6.59
No	women	No	No	Yes	No	Yes	No	Yes	72	10	2.73	4.4895	1.1119	0.3606	0.0361	4.86	12.6	66.00998336	16.8	147	39.38	23.56	20.85	0.181	0.697	4.646792547	1.275214884	1.185509649	2.698254179	6.43	35.53	7.4
No	women	No	No	No	No	No	No	No	57	5	6.33	4.4008	1.4843	0.5273	0.0716	4.56	13.8	64.48233487	16.1	134	35.7	23.81	20.09	0.096	0.064	4.453479568	2.542483355	0.74471217	2.824822637	3.71	46.8	4.67
No	man	No	No	No	No	No	No	No	67	8	144.34	5.5362	0.4115	0.2443	0.2315	3.99	13	145.5863142	16.2	127	31.69	35.86	73.49	0.689	0.124	3.502619906	0.618526611	0.793908827	1.902425867	5.31	50.86	2.99
No	man	No	No	No	No	No	No	No	68	9	2.17	5.4771	1.5949	0.4901	0.2023	5.73	13.3	67.83033419	16.6	171	39.83	27.28	18.9	0.223	0.037	4.317515081	2.397688776	0.920504817	2.394887657	4.78	43.99	4.78
No	man	No	No	Yes	No	Yes	No	Yes	57	11	179.24	12.7544	0.8791	1.1622	0.0745	4.88	12.9	117.0939597	16.2	156	38.25	20.28	10.47	0.431	0.162	5.03	1.14	1.15	3.05	5.58	97.73	5.53
No	man	No	No	No	No	No	No	No	62	3	3.19	3.5735	1.6762	0.3899	0.1513	4.72	12.9	59.74226804	16.3	155	35.93	28.03	19.21	0.122	0.052	5.83	10.16	0.8	2.85	2.7	64.58	5.9
No	women	No	No	Yes	No	No	No	No	77	9	6.07	2.7732	0.5269	0.2136	0.032	3.03	14.8	81.25842697	16.2	108	32.56	30.65	33.42	0.234	2.267	4.11	0.78	0.96	2.61	4.25	68.24	6.79
No	man	No	No	No	No	No	No	No	69	6	4.62	3.4326	0.9248	0.5658	0.4896	3.87	13.2	108.3658088	16.1	128	32.77	23.1	23	0.202	0.093	4.446853094	1.200049428	0.357855404	3.218523175	4.6	79.27	8.59
No	man	Yes	No	Yes	No	Yes	No	Yes	73	8	6.44	5.8692	0.9423	0.4749	0.1187	5.03	15.3	109.1603774	15.7	144	34.73	30.42	19.03	0.245	0.099	4.354491514	-0.660288099	1.248195228	2.700313636	3.36	56.26	5.67
Yes	man	Yes	No	No	No	No	No	No	76	8	14.83	2.5207	0.8169	0.3462	0.1673	3.59	13.2	99.02827763	16.6	115	34.17	25.33	19.72	0.213	0.264	3.563552837	0.405869843	1.736559367	2.004395628	3.54	54.86	5.1
No	man	Yes	No	No	No	Yes	No	Yes	64	11	59.9	9.14	0.9129	1.1608	0.0451	4.88	14.5	116.0612245	15.8	144	32.97	19.21	12.25	0.388	0.175	4.21	0.86	1.48	2.17	2.92	51.38	9.81
No	man	No	Yes	No	No	No	No	No	78	3	145.76	8.5877	0.6472	0.4057	0.0097	4.19	13.9	112.3809524	15.8	131	33	26.17	14.06	0.41	0.635	4.69	0.66	2.06	2.24	4.43	75.78	6.73
No	man	No	No	Yes	No	Yes	No	Yes	77	12	1.36	2.2653	0.8867	0.3016	0.1149	4.24	13	78.61281337	16.5	131	29.8	23.94	24.14	0.25	0.13	5.049527288	1.82306674	0.976025015	3.356658147	3.98	92.5	9.72
No	man	No	No	No	No	No	No	No	67	9	2.09	3.9562	1.6964	0.4323	0.4389	3.92	14	36.08854962	16.5	120	32.18	28.02	32.54	-0.927255248	0.067	3.45967829	0.634077929	1.104750946	2.05523587	3.54	49.38	4.5
No	man	No	No	Yes	No	Yes	No	Yes	80	8	15.31	3.6648	0.6668	0.5294	0.2087	3.61	12.5	87.22986248	16.5	115	30.88	33.86	35.2	0.378	0.197	4.336795527	0.16933305	1.557032087	2.354971341	6.82	62.85	4.45
No	man	Yes	No	No	No	No	No	No	71	4	3.31	3.7365	1.4742	0.3459	0.1021	4.34	13.4	100.4091711	16.5	144	33.06	26.44	19.15	0.207	0.076	4.738061673	1.383683883	1.474412906	2.552299688	3.8	73.04	6.23
No	man	No	No	Yes	No	Yes	No	No	61	6	6.28	5.8789	1.4616	0.6821	0.0731	5.94	16.7	53.59605911	16.1	179	30.43	63.08	44.08	0.059	0.146	5.04	1.26	1.13	3.23	6.64	91.41	9.65
No	man	No	No	No	No	No	No	No	51	4	0.68	3.0982	1.2629	0.3027	0.052	4.18	12.9	85.79069767	16.5	128	36.93	24.98	23.57	0.202	0.026	4.287633329	0.440552834	1.022711434	2.920922819	2.22	54.32	6.06
No	man	No	No	Yes	No	Yes	No	No	62	11	4.19	5.0055	0.8472	0.8613	0.2965	5.41	20.7	75.84985836	15.6	122	36.03	11.7	20.92	0.149	0.108	5.99726119	0.002654678	1.9303491	3.503246597	2.57	57.45	8.49
No	women	No	No	No	No	Yes	No	Yes	77	7	2.96	4.3217	2.2348	0.3736	0.0846	3.84	13.8	88.79574468	15.4	109	29.06	7.18	11.32	0.085	0.067	3.34	0.41	1.226182413	1.78797803	1.52	30.89	3.13
Yes	women	Yes	No	No	No	No	No	No	66	2	11.98	9.14	0.8635	0.4739	0.0105	4.55	14.1	108.7483381	16.3	146	38.69	14.92	17.19	0.165	0.042	8.47	2.35	1.7	5.25	1.61	61.82	7.62
No	women	No	No	Yes	No	No	No	No	77	6	13.8	8.6651	0.6259	0.4499	0.0293	3.52	13.3	55.34969325	16.2	113	31.22	22.36	51.07	0.689	0.153	3.83414159	2.787459589	0.767762996	2.895555569	1.35	47.3	4.71
No	women	No	No	No	No	No	No	No	72	5	0.91	3.4111	0.8151	0.1861	0.0044	3.73	13.2	79.72009029	16.4	112	33.95	8.54	17.38	3.349000711	0.129	3.924756165	2.940337845	1.141971241	2.310034222	1.44	47.86	5.43
No	women	No	No	No	No	No	No	No	76	6	11.41	5.3025	0.5372	0.3666	0.0948	3.86	13.7	123.9493671	15.6	115	33.13	5.91	17.4	0.122	0.085	4.45	0.85	1.4	2.45	2.44	46	3.81
No	man	No	No	No	No	No	No	No	81	7	3.36	2.277	1.566	0.4275	0.207	5.07	13.7	89.95333333	16.6	161	41.25	14.32	14.9	36.679	0.324	5.96	1.88	1.03	3.95	2.53	58	4.41
No	man	No	No	No	No	Yes	No	No	52	3	15.06	4.1504	0.0972	0.168	0.0044	4.47	13.5	73.23076923	16.6	134	36.46	20.18	12.89	0.207	0.076	4.948509666	1.090263395	1.243083743	3.125978937	2.52	58.21	7.72
No	women	No	No	No	No	No	No	No	75	5	3.99	1.431	0.768	0.3123	0.0435	3.6	14.3	113.4375	16.5	111	32.02	8.58	23.49	0.144	0.086	3.173522587	1.038269576	1.101128342	1.747173647	3.44	35.88	2.96
No	man	No	No	No	No	No	No	No	42	11	0.37	3.3784	2.0965	0.3834	0.1018	4.55	11.9	56.44741235	16.6	142	36.78	22.18	24.17	0.149	0.064	4.494519432	1.641543572	1.241299576	2.824001176	3.7	65.33	5.97
No	man	Yes	No	No	No	No	No	Yes	57	7	2.78	4.8678	0.7384	0.0341	0.0284	5.01	13.8	73.52464789	16.1	152	37.77	8.11	12.43	0.16	0.095	4.51	0.47	1.34	2.73	2.04	68.2	6.31
Yes	man	No	No	No	No	No	No	No	59	18	1.11	2.8542	0.8605	0.3323	0.1874	3.99	12.4	80.55633803	16.2	131	31.42	17.67	15.12	0.144	0.071	2.62	0.48	0.86	1.54	3.35	60.92	3.78
No	man	No	No	Yes	No	Yes	No	Yes	74	5	0.75	3.7429	1.219	0.3705	0.0322	4.43	14	124.1527002	15.8	136	35.96	9.61	21.69	0.165	0.096	4.74220674	1.005774094	1.070547626	2.64797112	3.57	62.95	5.39
Yes	man	No	No	No	No	No	No	No	65	6	20.5	5.9439	1.3382	0.4357	0.0622	3.87	12.6	69.17737789	16.2	122	32.58	8.34	14.39	0.154	0.091	4.628715816	2.654330894	1.211222747	2.568300067	2.44	42.71	6.06
No	man	Yes	No	No	No	Yes	No	No	71	9	9.42	4.2501	0.738	0.0662	0.0305	3.73	12.6	74.40667976	16.5	117	35.3	8.14	15.59	0.122	0.147	5.094516377	0.141506875	1.440254987	3.11505805	1.43	60.71	5.2
No	man	No	No	No	No	No	No	No	49	3	1.41	3.6119	1.8089	0.3224	0.1731	4.68	12.7	97.98994975	16.8	142	38.03	29.95	21.27	0.149	0.039	5.27	2.8	0.78	3.43	1.26	76.22	3.96
No	man	Yes	No	No	No	No	No	No	77	6	1.95	7.3621	0.6474	0.2241	0.0415	3.92	13.2	37.61445783	16.2	126	30.92	34.48	23.2	0.176	0.179	3.240653637	1.307846161	1.191576833	1.154585605	3.7	45.98	4.72
No	man	No	No	No	No	No	No	No	75	10	0.93	3.6067	1.0657	0.3413	0.1943	3.96	13.9	80.25714286	16.3	130	34.62	12.93	18.95	0.16	0.081	3.95	0.63	1.45	2.21	4.74	56.04	5.89
No	women	No	No	No	No	No	No	No	58	4	0.59	1.9826	2.231	0.3036	0.069	3.74	12.7	93.67173913	16.2	116	36.3	8.4	15.66	0.122	0.033	3.680065087	1.428714818	1.452006371	2.162237284	2.7	48.41	6.27
No	man	No	No	No	No	No	No	No	69	6	0.43	4.2557	0.8008	0.429	0.2231	4.41	12.4	46.96853147	16.4	142	36.82481741	-1.630116385	11.09233001	1.949281199	0.156	3.374274432	0.500461556	1.479617043	1.800008185	4.248659719	107.9266294	7.487655817
No	man	Yes	No	No	No	No	No	No	60	8	38.51	4.0278	1.2113	0.6115	0.0176	4	12.8	60.66326531	16	119	30.9	24.32	27.28	0.473	0.669	2.793174145	1.892510684	0.122141135	2.618008918	1.82	258.23	16.88
Yes	man	Yes	No	No	No	Yes	No	No	77	8	8.89	3.0341	1.321	0.6192	0.16	3.68	12.9	80.50387597	17	124	33.24	30.86	39.44	0.191	0.046	4.535199346	0.504829961	1.407126063	2.306955988	1.3	68.95	4.6
No	man	No	No	No	No	No	No	No	71	5	0.98	2.6315	1.2623	0.6057	0.5345	3.44	12.2	75.01768173	15.9	115	39.16	47.16	41.82	0.165	0.059	4.06	0.4	1.27	2.34	2.96	56.66	6.88
No	women	No	No	No	No	No	No	No	81	11	0.29	6.727	0.3606	0.2208	0.0368	3.65	13.2	27.70923913	16.2	116	37.65	15.52	34.9	0.128	0.522	3.792690668	-0.194540525	2.009985718	1.909815619	4.09	35.75	5.94
No	women	No	No	No	No	No	No	No	51	4	0.23	1.944	1.3788	0.2412	0.0288	3.94	12.1	61.975	16.5	125	37.11	14.09	24.1	0.764755794	0.075	5.02	0.67	1.83	2.73	2.31	48.84	3.58
No	man	No	No	Yes	No	Yes	No	Yes	77	1	33.63	8.5782	0.5916	0.5324	0.1183	4.59	14.3	62.19066937	16.4	147	31.32	16.15	29.85	0.282	0.283	3.897648969	0.327286678	1.256492459	2.133821341	3.92	67.85	6.44
No	man	Yes	No	No	No	No	No	No	88	10	49.06	10.5774	0.915	0.6588	0.0488	4.02	13.9	37.18032787	16.6	130	37.92	12.92	24.13	3.156	0.322	4.67	0.66	1.4	2.84	1.57	84.28	7.36
No	man	Yes	No	No	No	No	No	No	62	7	0.64	10.7646	0.5825	0.3029	0.0179	4	11.9	29.66180258	16.2	135	34.68	27.74	71.64	0.173	0.093	6.01	0.72	2.02	3.44	2.22	51.42	5.03
No	women	No	No	No	No	No	Yes	No	82	2	1.91	4.062	1.309	0.4696	0.0176	4.61	14	111.2674617	16.3	144	40.48	24.49	22.68	0.093	0.139	5.129294015	1.436674955	1.585550545	3.425040101	4.57	47.77	4.61
No	man	No	No	No	No	No	No	No	61	6	2.04	3.7732	1.049	0.5866	0.203	4.8	13.8	64.45744681	16.5	148	38.03	18.48	19.06	0.125	0.072	5.763453215	1.777283311	1.536237557	3.004290551	2.91	70.8	7.08
Yes	man	No	No	No	No	No	No	No	63	8	0.75	3.3925	1.9352	0.4307	0.1062	4.38	13.8	59.92881356	15.8	134	35.01	11.77	17.38	0.162	0.101	3.95	1.31	0.78	2.59	3.48	75.77	7.22
No	man	No	No	No	No	No	No	No	56	4	2.42	3.0238	2.6836	0.4558	0.1862	4.19	12.6	102.0451713	16	132	39.6	13.43	17.69	0.136	0.037	3.409944617	2.430155903	0.507266992	1.955335038	2.52	53.29	5.39
No	man	No	No	No	No	No	No	Yes	65	4	2.68	3.1883	1.4809	0.4321	0.1423	4.41	12.5	77.39658444	16.5	140	36.77	22.98	21.88	0.122358931	0.059	3.210265468	0.681031462	0.950001317	2.152683164	1.96	83.74	5.8
No	women	No	No	No	No	No	No	No	58	7	1.35	3.9471	1.8476	0.562	0.084	3.91	13.1	89.72136223	16.3	119	34.01	11.08	15.36	0.109	0.053	3.508799742	0.243151166	1.369855359	1.50226811	2.22	63.88	5.14
No	man	No	No	Yes	Yes	No	No	No	82	5	69.55	4.5019	1.356	0.739	0.1695	3.22	14	83.24483776	16.3	95	31.06	16.15	34.07	0.65	0.343	5.554140682	2.543035965	0.979446827	3.060410921	5.7	71.43	7.2
No	man	Yes	No	No	No	No	No	No	83	5	1.55	2.257	1.0175	0.3737	0.0222	2.99	14.1	87.13513514	16.4	107	28.02	22.03	33.14	0.013	0.329	4.519051921	0.17849801	1.484440487	2.783832725	1.87	68.56	8.5
No	man	No	No	No	No	No	No	No	59	10	6	4.5378	1.0997	0.5435	0.1201	4.55	12.5	90.15822785	16.6	144	34.59	8.81	15	0.253	0.033	5.71538187	1.67848614	0.941446523	3.392286672	2.79	51.12	3
No	man	Yes	No	No	No	No	No	No	67	7	5.19	5.7002	1.1642	0.6124	0.0605	4.1	13.9	61.43253968	16.3	121	29.88	6.56	11.93	0.21	0.074	4.68	0.68	1.354273832	3.044197832	2.44	48.91	5.41
No	man	No	No	No	No	No	No	No	75	4	15.81	3.8662	0.7743	0.5447	0.1388	4.09	12.3	83.34456929	16.4	129	31.35	8.43	24.34	0.165	0.577	4.56	0.51	1.23	2.57	4.66	49.77	3.72
No	man	Yes	No	No	Yes	No	No	No	76	5	1.1	5.2487	0.9206	0.3847	0.2885	4.01	12.2	71.26637555	16.2	128	32.17	13.02	22.2	0.032	0.08	5.11	0.66	1.730607125	3.001115772	2.61	56.05	5.55
No	man	No	No	No	No	No	No	No	68	5	0.17	8.8895	1.5065	1.0235	0.0805	4.44	12.7	48.13913043	16.7	148	35.64	39.6	27.2	0.053	0.038	4.93	1.18	1.35	2.55	1.87	52.3	6.98
No	man	No	No	Yes	No	No	No	No	83	10	13.16	4.7073	1.0348	0.4354	0.101	3.34	16	94.51664025	15.9	97	29.54	10.43	22.25	0.117	0.187	3.82	0.84	0.9	2.06	3.61	75.73	7.65
Yes	man	No	No	No	Yes	No	No	No	80	3	1.24	4.3329	2.3773	0.3853	0.1454	4.22	13.2	60.41815681	16.5	132	34.42	12.57	20.04	0.048	0.107	4.3	0.59	0.87	2.62	1.78	61.14	5.61
No	man	No	No	No	No	No	Yes	No	65	7	0.93	2.9097	1.3976	0.2385	0.167	3.7	13	87.08805031	15.8	119	37.94717872	28.60859308	19.11	0.037	0.02	2.722270707	0.292418876	0.916833747	1.655463045	5.039898113	65.84557728	6.374455623
No	man	No	No	No	No	Yes	No	Yes	50	5	-42.13138002	5.8859	0.8131	0.552	0.179	4.16	12.3	107.4691689	16	133	33.03	20.52	20.19	0.112	0.053	2.985154802	0.444983443	1.345541594	1.884470501	2.35	52.73	3.73
No	man	Yes	No	Yes	No	Yes	No	Yes	54	11	125.39	5.9597	0.5146	1.1597	0.023	6.45	18.1	100.7877604	16	170	34.98	16.48	21.74	1.087	0.124	6.501695853	1.61018765	1.159130933	3.894380655	5.53	77.17	5.74
No	man	Yes	No	No	No	No	No	No	80	8	10.42	9.1443	0.5379	0.0782	0.0098	3.18	12.2	57.46319018	16	105	35.69	9.54	17.09	0.186	0.139	3.320028436	-0.115150403	1.439307589	2.059416069	2.39	83.43	7.74
No	man	Yes	No	No	No	No	No	No	57	4	18.4	5.467	1.5932	0.4374	0.289	4.22	12.9	80.79257362	16	129	35.8	17.53	14.44	0.106	0.204	3.23	1.43	0.7	1.88	1.26	113.12	5.99
No	man	Yes	No	No	No	No	No	No	58	4	2.33	3.585	1.4	0.3514	0.1482	4.67	13.3	107.8360656	15.9	146	41.45	17.16	25.76	0.059	0.044	6.349076445	2.625728822	1.509714489	3.672315038	2.39	61.58	6.43
No	women	No	No	Yes	No	Yes	No	Yes	57	9	6.67	4.2454	0.2599	0.0502	0.2075	4.31	12.1	74.8377193	16.1	149	27.38	15.76	34.75	0.122	0.211	4.625922224	1.291053129	1.38728239	2.279356119	3.96	41.6	5.12
No	women	No	No	No	No	No	No	No	64	8	0.67	2.2755	1.289	0.279	0.0668	4.05	13.4	77.60305344	16.4	119	34.61	12.68	16.12	0.891	1.997	4.821143695	1.336499173	1.261175765	3.483994041	2.22	68.56	6.92
No	women	No	No	No	No	No	No	No	57	7	8.91	2.4842	1.3781	0.3836	0.1962	4.1	12.6	75.4103139	16.4	125	34.96	20.31	27.38	0.064	0.052	4.030815269	2.510883484	0.527044369	2.621095036	1.7	39.83	5.47
No	man	No	No	No	No	No	No	No	64	5	8.43	7.8501	0.9455	0.5921	0.1433	4.56	12.9	72.82931937	16.1	138	34.39	9.91	16.08	0.128	0.113	5.545211277	1.216459437	1.498579348	3.657043987	2.05	68.01	5.7
No	man	No	No	Yes	No	No	No	No	63	5	0.35	4.4863	2.0283	0.475	0.4976	4.85	13	51.12732095	16.6	162	42.75	16.56	22.21	0.128	0.028	5.353308995	2.045183712	1.351297278	3.276742048	2.31	77.18	6.41
No	women	Yes	Yes	No	No	No	No	No	59	11	1.14	3.4817	1.2442	0.518	0.0641	4.67	14.5	59.94756554	15.9	141	38.8	31.12	25.93	0.064	0.074	5.829545437	2.098058202	1.215432084	4.00263977	1.18	73.59	9.07
No	women	No	No	Yes	No	Yes	No	Yes	71	13	9.28	2.8973	0.3988	0.4888	0.1095	3.71	19.3	107.488491	15.6	93	30.44	105.77	124.09	0.335	0.662	4.5687288	1.451714212	1.124677041	3.026855076	3.52	136.8	13.11
No	man	No	No	No	No	No	No	No	59	5	2.35	8.314	1.8625	0.6508	0.359	4.33	13.5	73.80748663	16.1	133	27.23	11.55	15.6	0.09	0.07	5.481721155	1.620004652	1.002464512	3.61072849	1.61	48.98	3.22
No	man	No	No	No	No	No	No	No	52	3	8.95	4.1981	2.4352	0.5304	0.2764	4.51	13.8	104.7657296	16.5	139	34.91	28.63	23.94	0.169509962	0.037	4.770126078	1.458552082	0.868715337	3.505370326	1.61	55.32	5.49
Yes	man	No	No	No	No	No	No	Yes	76	9	7.28	6.5567	1.5971	0.8966	0.2522	5.48	13.5	39.69164882	16.2	168	39	25.78	27.4	0.09	0.094	3.67	0.73	1.03	1.97	3.22	84.69	7.51
No	women	No	No	Yes	No	No	No	No	76	8	4.89	3.3354	0.6844	0.5543	0.2169	4.18	15.7	56.64937759	16	113	29.5	12.21	23.86	0.149	0.609	4.653209263	0.628566851	1.191822265	2.75172043	3.09	41.96	4.31
No	women	No	No	No	No	No	No	No	66	5	3.4	3.0792	1.173	0.3453	0.0946	5.21	16	98.60465116	15.7	111	32.56	14.48	18.01	0.09	0.136	3.934117472	0.757756621	1.22779811	2.3916741	0.87	42.34	7.48
No	man	No	No	Yes	No	No	No	No	72	7	76.54250783	6.0434	0.9178	0.0918	0.0071	4.69	13.4	118.8314448	16.5	163	39.97	15.96	19.75	0.059	0.256	5.233816094	3.23915494	0.644182962	4.032464165	2.52	58.86	5.97
No	women	No	No	No	No	No	No	No	52	5	1.2	3.3119	2.0612	0.3532	0.0521	4.01	12.4	67.64939551	16.4	133	37.68	9.31	15.97	0.122	0.025	4.69	2	0.86	2.89	1.05	42.84	2.74
No	man	Yes	No	No	No	No	Yes	No	72	5	0.85	3.249	0.819	0.378	0.0405	3.66	12.5	94.95777778	16.1	117	34.25	12.65	24.62	0.122	0.508	3.7	0.5	1.290810783	2.140075573	2.39	55.18	6.23
No	man	No	No	No	No	No	No	No	72	5	3.7	4.6366	1.4091	0.5502	0.1074	4.45	13.4	109.1385991	15.8	142	34.3	8.18	11.21	0.096	0.074	3.638115399	1.767648911	0.895152609	2.260174329	2.92	68.96	5.06
No	man	Yes	No	No	No	Yes	No	Yes	68	6	66.77	8.5921	1.0907	0.5454	0.0515	4.27	13.7	55.47521866	16.7	132	37.65	9.26	16.19	0.298	0.121	3.531961567	1.290097534	1.003015054	1.934125829	3.79	61.74	4.13
No	man	No	No	No	No	Yes	No	No	72	10	4.7	2.9475	0.8775	0.549	0.081	4.39	12.2	83.12666667	16.5	142	29.36	23.23	22.14	0.138	0.124	3.403390115	0.64476525	1.221921365	2.639023113	2.83	49.27	4.03
No	man	Yes	No	No	No	No	No	No	88	7	50.07	12.4372	1.4678	1.5296	0.0154	2.94	13.9	53.1631068	15.6	91	29.9	11.52	19.26	0.346	0.133	2.103901541	-0.092279664	0.867151861	1.266530351	2.74	113.59	8.37
No	man	No	No	Yes	Yes	No	No	Yes	82	8	2.247183721	5.815	0.623	0.0325	0.013	4.78	14.7	114.6379045	16.1	133	38.25	10.73	20.55	0.138	0.171	4.285624538	0.026176094	1.498619458	2.258457807	3.66	66.19	4.46
No	man	Yes	No	No	No	No	No	No	59	6	3.21	2.5638	1.5812	0.2788	0.1234	3.99	12.7	70.03063457	16.5	126	33.55	25.17	32.42	0.08	0.033	3.25	1.34	0.84	2.05	1.65	57.67	6.23
No	man	No	No	No	No	No	No	No	66	6	2.82	3.2568	0.5336	0.299	0.4876	3.85	12.8	91.53913043	16.4	115	34.33	12.61	18.94	-2.211057113	0.082	4.001669278	1.534912084	1.09376231	2.063605727	0.83	45.56	9.58
No	women	No	No	No	No	No	No	No	64	9	1.43	2.737	1.3708	0.3174	0.1518	4.83	15	74.43478261	15.3	99	35.58	46.58	37.42	0.085	0.07	3.798421058	0.772515857	1.507942246	2.054447378	1.27	52.21	4.1
No	man	No	No	No	No	No	No	No	73	4	139.4902331	7.5717	1.3873	0.6741	0.1075	4.27	15.1	72.71238485	16.4	142	37.95	29.91	22.04	1.674961762	0.189	5.97891784	2.070411876	1.675731369	3.480459876	1.65	63.61	9.14
No	man	No	No	Yes	No	Yes	No	Yes	51	8	1.32	3.238	0.8563	0.2676	0.0624	4.84	14.3	76.98654709	16.9	161	38.55	33.61	37.73	0.165	0.068	4.794356741	1.457722189	1.540927019	3.001985948	7.79	84.82	11.38
No	man	No	No	No	No	No	Yes	No	64	6	46.11	3.189	1.1706	0.4157	0.6783	3.56	13.2	105.8281536	16.1	113	30.86	15.56	15.04	0.579	0.205	3.00853599	0.989241389	1.128940542	1.501908171	2.57	46.64	6.33
No	man	No	No	No	No	No	No	No	59	5	19.38870262	2.6578	1.2792	0.4339	0.1311	4.7	14	91.69690265	15.7	108	35.71	11.79	21.05	0.09	0.133	4.921057294	0.494372896	1.629973671	3.415561499	3.31	74.16	3.59
No	man	No	No	No	No	No	No	No	69	5	2.26	4.6146	1.5674	0.4957	0.5249	4.22	13.1	126.8148148	15.7	133	35.73	6.48	14.2	0.101	0.045	3.411514896	1.048570948	0.807549687	2.075231034	1.96	61.66	4.97
No	man	Yes	Yes	Yes	No	Yes	No	Yes	73	11	9.76	6.1261	1.1138	0.4095	0.5078	5.69	16.7	70.07570208	15.7	134	35.98	13.16	16.94	0.154	0.075	4.250953381	1.547437129	1.007757483	2.710555509	1.53	70.19	5.27
No	man	No	No	No	No	No	No	No	61	4	0.84	3.7128	2.6275	0.457	0.3142	4.52	11.9	62.99019608	16.7	143	38.96	25.48	28.14	0.133	0.059	5.85	1.99	1.2	3.67	2.65	50.62	3.71
No	man	No	Yes	Yes	No	No	No	No	79	10	11.39	2.0362	0.5184	0.2419	0.0518	3.97	14.7	120.0625	16	122	33.89	17.2	35.21	0.213	0.55	4.0575016	0.483529183	1.145118754	2.464301459	6	94.07	6.26
No	man	No	No	No	No	No	No	No	42	4	11.23	7.811	1.9795	0.8453	0.0428	4.22	12.7	64.68785047	15.8	135	37.71	28.1	28.04	0.181	0.034	4.990573881	1.11436635	1.579944379	3.239183225	2.65	46.72	5.24
Yes	man	Yes	No	No	No	No	No	No	80	5	4.15	5.1762	1.5259	0.6059	0.1496	4.97	14.8	187.4090909	15.7	146	33.79	14.21	21.15	0.229	0.068	5.54	1.75	1.05	3.53	1.87	55.02	5.21
No	man	No	No	No	No	No	Yes	No	58	4	4.05	3.1862	1.7968	0.2957	0.1953	4.44	12.2	115.6129032	16.4	140	39.43	17.06	17.88	0.181	0.027	4.22141571	1.847234164	1.041684812	2.777881188	1.52	48.64	4.92
No	man	No	No	No	No	Yes	No	No	57	6	2.48	3.107	2.3465	0.598	0.4095	5.34	13.2	105.9153846	16.3	156	39.96	18.01	27.48	0.17	0.059	5.19	1.06	1.08	3.32	0.91	55.72	3.41
No	man	Yes	No	No	No	No	No	No	66	6	1.24	3.3538	1.37	0.4494	0.2904	4.84	13.2	77.25182482	16.4	141	39	10.07	15.83	0.165	0.065	4.567880103	1.477021591	1.34686335	2.503840202	1.79	62.99	5.14
No	women	No	No	No	No	Yes	No	No	86	6	10.98	5.3459	0.9359	0.5885	0.1418	3.96	14.3	61.28631876	16	113	31.38	8.55	23.51	0.16	0.099	3.234222319	1.19757136	0.768372977	1.678732397	2.48	41.85	3.96
Yes	man	No	No	No	No	No	No	No	70	7	3.69	2.1874	1.7143	0.2257	0.1996	4.02	13.5	81.78801843	16.6	135	35.36	10.73	18.55	0.186	0.094	4.237682081	1.075073376	1.291696271	2.310839336	2.13	50.21	4.47
No	man	Yes	No	No	No	No	Yes	No	69	5	7.34	4.752	2.409	0.726	0.3135	4.32	12.4	57.71272727	16.1	134	36.75	15.42	16.34	0.191	0.051	5.120506036	2.432886859	0.790785558	3.199095061	1.6	78.74	5.84
No	women	No	No	Yes	No	Yes	No	No	53	6	14.18	4.2078	1.1145	0.59	0.0358	4.51	15.2	37.30872483	15.9	139	32.27	48.17	60.72	0.309	1.565	3.497563779	0.777945061	1.07127653	1.952798618	7.85	74.49	7.97
No	women	No	No	No	No	No	No	No	52	6	1.53	2.5714	1.7776	0.414	0.0877	4.03	13.8	129.5379877	16	122	35.83	12.1	24.89	0.17	0.162	3.78	1.27	1.04	2.27	3.02	37.15	3.83
No	women	Yes	No	No	No	Yes	No	No	80	7	4.91	7.7466	2.1978	0.8704	0.0435	4.07	13.1	94.96966912	16.3	124	36.37	117.71	108.37	0.09	0.158	3.04	0.52	1.03	1.78	2.17	38.97	5
No	man	No	No	No	No	No	No	No	62	3	4.15	2.5124	1.3508	0.4092	0.1012	4.78	13.8	110.5477273	16.6	136	36.44	25.6	30.48	0.154	0.08	4.04	0.78	1.33	2.45	1.82	61.17	7.34
No	women	Yes	No	No	No	Yes	No	Yes	68	10	13.25	5.9463	1.2524	0.4684	1.826	4.77	14.1	72.29707113	16.4	143	37.35	16.15	22.06	0.197	0.216	3.468856033	0.554666997	0.527087018	2.607385452	1.91	52.22	3.12
No	man	No	No	No	No	No	No	No	58	7	3.73	4.5227	1.1785	0.4395	0.172	4.5	13.4	75.8744113	16.4	136	37.52	28.61	21.75	0.16	0.029	6.3	1.03	1.52	4.06	1.73	72	4.14
No	man	Yes	No	No	No	No	No	No	76	12	4.27	4.7861	1.3047	0.3718	0.2636	3	13.5	64.77514793	16.4	98	34.87	36.32	25.22	0.165	0.338	4.39	0.77	1.59	2.62	1.55	272.14	16.99
No	man	No	No	No	No	No	No	No	70	6	0.37	1.8416	0.7076	0.2472	0.2719	4.61	13.2	83.18446602	16.9	139	35.27	8.51	14.84	0.193	0.061	5.59038254	1.976544773	1.287818063	3.459208958	4.31	51.89	7.95
No	man	No	No	No	No	Yes	No	Yes	53	7	60.86	3.8638	1.3135	0.642	0.053	5.05	14.2	120.7487267	16	162	32.51	23.89	33.1	0.193	0.14	2.51	1	0.59	1.5	1.29	63.53	8.3
No	man	Yes	No	No	No	No	No	No	54	7	1.56	3.756	1.098	0.348	0.738	4.65	12.5	72.53333333	16.5	152	34.76	19.97	21.19	0.16	0.034	5.245296767	1.445755689	0.983449962	3.319971782	1.68	115.9	7.15
No	man	Yes	No	No	No	No	No	No	59	6	23.58	5.4482	1.8358	0.6853	0.4653	4.54	13.3	74.45153664	16.4	154	38.03	34.56	22.34	0.193	0.053	3.336602181	2.353140206	0.666863461	2.367254277	3.82	55.31	6.73
No	man	No	Yes	No	No	No	No	No	79	7	9.96	5.4434	2.7262	0.5417	0.151	4.33	12.9	93.95833333	16.3	132	34.38	27.56	24.39	0.154	0.117	4.59744135	2.806435899	1.078364578	2.705719483	1.28	70.13	6.55
No	man	No	No	No	No	Yes	No	No	84	13	0.48	2.9767	1.0221	0.5935	0.0942	4	12.4	95.74309979	15.9	125	31.26	14.07	22.56	0.187	0.11	3.888600484	1.997785919	0.505566244	2.459032119	3.6	38.13	3.2
No	man	No	No	No	No	No	No	No	50	8	2.16	2.6154	1.4458	0.2661	0.6677	4.49	12.7	72.98804781	16.6	145	40.61	23.2	20.64	0.197	0.023	4.498025416	2.394105449	0.803213363	3.504773624	6.04	61.2	4.8
No	man	No	No	No	No	Yes	No	Yes	58	8	30.73	5.2647	1.259	0.702	0.351	4.15	12.6	80.55832241	16.7	131	35.61	55.16	43.77	0.236	0.087	5.344321279	3.325999456	1.261286008	3.250301643	2.35	39.28	2.6
No	man	Yes	No	No	No	No	No	No	70	7	1.75	3.4573	1.6018	0.3779	0.1918	4.77	12.2	60.36879433	16.6	154	35.54	18.91	18.8	0.157	0.186	5.345337129	2.513380977	1.019623566	3.482162786	2.09	53.52	4.27
No	man	No	No	No	No	No	No	No	75	5	-20.2459395	3.76	2.9027	0.4813	0.3309	4.71	12.9	90.4787234	15.6	147	39.32	8.78	22.09	0.383	0.065	4.53288426	0.802254328	0.728393082	3.121076858	2.97	70.88	5.97
No	man	No	No	No	No	Yes	No	Yes	71	10	88.89	7.8225	1.9713	0.5111	0.0834	3.73	14.2	63.13422819	16.2	120	28.09	12.13	24.46	0.337	0.239	3.45	0.73	1.37	1.76	6.97	74.48	7.98
No	man	No	No	No	No	No	No	No	55	7	0.66	3.2056	1.1282	0.3578	0.2485	4.55	12.9	120.9295775	16.4	138	36.07	13.33	15.97	0.2	0.043	3.92	0.88	0.82	2.57	2.62	53.29	3.99
No	man	Yes	No	No	No	Yes	No	Yes	67	9	12.57	4.2925	1.7438	0.8613	0.1271	3.2	13.9	113.0609065	16.3	112	35.54	35.25	29.37	0.252	0.358	2.677429848	1.938384128	0.45236663	1.301707686	1.2	81.1	6.88
No	women	Yes	No	No	No	No	No	No	74	7	8.94	4.6161	1.5249	0.552	0.1863	4.1	13.3	83.75652174	17	131	41.4	18.74	27.15	0.197	0.198	3.231286383	2.729544324	0.364692372	2.378089232	1.33	51.44	4.54
No	man	No	No	No	No	Yes	No	No	83	5	40.42	3.6779	0.8316	0.2426	0.1782	3.75	13.3	124.8969697	16	112	30.48	13.62	23.27	0.219	0.115	3.613579976	-0.99448104	1.900755935	2.023827642	2.62	51.76	5.3
Yes	man	No	No	No	No	No	No	No	66	7	60.11	7.5738	1.2332	0.3301	0.5632	4.04	14	79.63748713	15.9	116	29.85	34.64	36.03	0.906	0.286	3.75704079	0.344236409	1.181973568	2.134520863	2.53	57.73	7.77
No	man	No	No	No	No	No	No	No	65	5	0.55	3.2995	2.0073	0.2464	0.3967	4.44	13.4	67.51913478	16.2	135	35.82	13.07	19.58	0.157	0.086	4.038915956	0.212015837	0.824911399	3.311136886	1.46	58.14	5.46
No	women	No	No	Yes	No	No	No	No	66	6	1.38	6.6035	2.8585	0.4681	0.0299	3.39	15.1	24.17168675	16.6	104	42.24	27.06	24.49	0.239	0.096	3.765907789	0.499479835	1.095142143	2.768286097	3.33	61.67	5.65
No	man	No	No	No	Yes	No	No	No	61	8	0.32	2.7964	0.8209	0.4917	0.2678	3.92	12.3	60.98405467	16.1	129	41.68	28.17	32.41	0.17	0.061	4.857409166	2.002892183	1.594884059	2.904990176	3.06	70.83	5.2
No	man	No	No	No	No	Yes	Yes	Yes	48	10	11.37	6.2541	1.7741	0.887	0.0358	3.84	15	127.2857143	15.6	116	32.25	13.62	19.43	0.167	0.091	6.057496794	1.988277341	1.370932537	3.858725973	1.29	33.85	2.61
No	man	No	No	No	No	No	No	No	73	6	0.31	4.3022	0.8314	0.4241	0.0167	4.46	13.7	82.41935484	16.9	147	38.47	15.6	17.32	0.219	0.236	3.359995548	-0.450789926	1.40295162	2.063434791	4.13	66.56	8.41
No	man	No	No	No	No	No	No	No	73	5	8.17	5.1741	0.6384	0.2128	0.0365	5.56	16.6	114.9539474	15.4	112	37.25	10.13	16.61	0.17	0.091	6.089523642	0.967403114	1.768287025	3.182525204	2.97	61.17	7.03
No	women	No	No	Yes	No	Yes	No	Yes	79	11	9.05	3.4281	1.8986	0.4571	0.041	3	15.7	120.8395904	15.8	91	32.29	3.55	12.27	0.252	0.076	4.988536031	-0.417209894	1.812434195	3.022891841	1.39	54.84	7.31
No	man	Yes	No	No	No	No	No	No	79	17	12.29	4.5012	0.5385	0.484	0.4961	3.85	14.3	99.96694215	16.2	121	29.49	10.22	17.79	0.203	0.118	5.565314039	0.791829668	1.197039497	3.667996249	1.39	54.54	6.68
No	man	No	No	No	No	No	Yes	No	50	8	2.67	4.0127	1.1858	0.2641	0.1349	4.24	12.8	82.1886121	16.4	137	34.28	16.24	17.81	1.459003598	0.064	5.523988507	0.92440536	1.845016606	3.15752151	2.47	46.94	4.79
No	man	No	No	No	No	No	No	No	64	5	1.36	3.8845	1.5705	0.4295	0.4615	4.84	13.2	59.10140406	16.7	152	39.11	12.32	17.09	0.223	0.046	6.2	1.08	1.18047662	4.082150257	2.21	51.57	5.14
No	man	No	Yes	No	No	No	No	Yes	64	9	2.88	12.1677	0.8827	0.516	0.0115	3.56	13.7	62.80486009	15.7	108	33.23	25.53	17.89	0.288	0.127	5.157639498	3.10690783	1.166170266	2.947965133	1.6	88.69	4.72
No	man	Yes	No	No	Yes	No	No	No	74	8	6.24	3.0189	0.7971	0.3434	0.0636	4.66	13.7	65.75	17.2	156	40.9	18.67	28.09	0.203	0.073	6.08	5.43	1.019594036	3.600110089	1.95	93.25	6.67
No	women	No	Yes	No	No	No	No	No	71	8	2.8	4.2187	1.3475	0.3824	0.1093	3.81	12.9	85.59802306	16.5	128	34.49	8.1	13.03	0.2	0.052	3.14	2.27	0.7	1.94	2.25	69.69	5.92
No	man	No	No	Yes	Yes	No	No	No	67	9	0.37	4.1587	1.2829	0.4925	0.1034	3.43	13.1	64	15.6	109	33.29	20.32	23.98	0.174	0.211	3.289197065	2.086744502	0.396992377	2.528507333	3.59	83.26	6.57
No	man	No	Yes	No	No	No	No	No	59	6	3.85	4.7393	3.7301	0.4235	0.0901	4.88	13.2	69.89567148	16.6	154	37.3	21.34	19.26	0.103	0.046	5.3	1.51	1.2	3.52	2.69	65.54	4.53
No	man	No	No	No	No	No	No	No	51	5	0.65	3.6969	2.6258	0.4215	0.1313	4.68	13.3	115.4848046	16.2	155	39.89	13.18	22.7	0.133	0.035	5.016092444	1.105360104	1.151157602	3.014282183	2.08	59.2	4.32
No	man	No	No	No	No	No	No	No	55	3	1.84	2.873	1.7956	0.3055	0.3698	4.88	12.9	66.2238806	16.5	161	44.37	15.61	21.61	0.145	0.032	6.158907403	1.815073866	1.572983185	3.603519355	4.33	66.25	4.67
No	women	No	No	No	No	Yes	No	No	57	9	2.1	4.6104	0.5594	0.4238	0.0339	4.57	13.4	101.759292	16.5	143	39.78	17.42	30.98	0.104	0.137	4.524056512	0.820494711	1.112784503	2.858685559	3.85	40.31	3.74
No	man	No	No	No	No	Yes	No	Yes	58	8	72.31	8.1747	0.3604	0.2022	0.0352	5.09	13.5	46.18771331	16.3	150	38.97	77.7	56.56	0.163	0.165	5.878936906	1.140875248	1.778063144	3.952688642	1.86	60.18	6.11
No	man	No	No	Yes	No	No	No	No	75	10	5.95	3.2571	0.4145	0.3469	0.1946	3.88	12.6	96.97163121	16.7	122	36.04	16.76	29.4	0.096	0.086	5.52	1.03	1.173242104	4.049040767	1.56	63.78	5.03
No	man	No	No	Yes	No	No	Yes	No	80	5	7.97	4.0774	0.8919	0.4654	0.0776	3.9	12	52.49458484	16.5	128	38.97	13.81	28.61	0.132	0.124	3.184416033	0.546759134	1.135068364	2.305020987	5.02	78.39	4.46
No	man	No	Yes	No	No	No	No	No	75	8	0.79	3.0396	1.0646	0.3488	0.0634	3.86	13.5	61.30684327	16.6	126	37.56	7.91	14.99	0.118	0.115	3.753617418	2.336678504	1.241456945	2.031110574	2.34	69.32	8.06
No	women	Yes	No	No	No	No	No	No	69	5	0.58	2.8945	1.0749	0.3345	0.1338	3.91	13.4	85.07623318	16.1	117	36.79	14.41	21.7	0.129	0.057	5.326835827	1.356365912	1.13315785	3.590796678	3.2	51.02	5.48
No	women	Yes	No	No	Yes	No	No	Yes	83	11	-15.77801748	6.2366	1.3125	0.744	0.0418	4.27	13.3	88.14473684	16.3	132	39.33	16.87	25.59	-0.726679448	0.502	4.384596133	0.524104661	1.146943012	2.542257344	1.78	66.33	4.83
No	man	Yes	Yes	No	No	No	No	No	61	14	33.64875922	7.0241	0.6371	0.0932	0.0078	4.74	13.3	96.24710425	16.2	145	37.86	24.38	23.47	0.14	0.053	4.146251657	1.721239649	1.322365902	2.396133991	2.42	87.98	8.54
No	man	Yes	No	Yes	No	Yes	No	Yes	82	3	23.34	7.3251	0.5139	0.8623	0.014	3.97	13.2	58.19517796	16.6	124	31.63	1272.97	1506.65	0.606	0.666	4.311105805	3.232746529	-0.299818404	3.703381981	3.2	61.49	10.24
No	man	No	No	No	No	No	No	No	62	3	1.48	3.3559	2.1109	0.3982	0.3729	4.87	13.3	88.43670886	16.7	155	39.22	23.77	23.54	0.129	0.04	4.42	1.55	0.932683994	3.021644719	2.34	60.3	4.72
No	man	No	No	No	No	No	No	No	59	6	3.01	3.1154	0.6904	0.3073	0.0632	4.33	12.6	97.35391924	16.5	129	34.08	17.89	31.9	0.118	0.074	3.447198097	1.62573165	0.812748646	2.419147561	2.51	45.21	2.71
No	women	No	No	No	No	No	No	No	53	3	0.51	3.0778	1.2954	0.3117	0.1558	4.33	13.6	114.9897331	16.3	129	35.23	9.21	12.54	0.067	0.084	2.270633351	0.896565291	0.739253722	1.347098476	2.34	44.5	4.52
No	man	No	No	No	Yes	No	Yes	No	58	5	0.43	3.2665	1.6306	0.3103	0.0421	4.16	13.5	48.06653992	16.3	128	36.05	12.41	16.95	0.11	0.059	3.986642122	1.612434023	1.28367768	2.14709592	3.51	61.05	5.93
Yes	man	No	No	No	No	No	No	No	66	4	2.49	5.2647	1.5336	0.5723	0.2136	4.53	13	73.74836173	16.1	149	39.15	13.24	17.64	0.11	0.047	4.76	1.61	1	3.1	3.07	70.6	5.84
No	man	No	No	No	No	No	No	No	56	6	67.14	7.2127	0.1975	0.2133	0.2686	4.22	13.5	77.83291139	16.4	134	36.28	12.95	16.68	0.326	0.241	5.579634397	2.164311392	1.127150765	3.935881614	5.11	66.72	9.81
No	man	No	No	No	No	No	No	No	53	6	31.57	3.3858	1.6644	0.4902	0.1368	4.95	12.8	60.72807018	16.7	172	33.44	13.93	18.92	0.197	0.07	4.046431246	0.311798666	0.917662697	2.483073699	5.23	40	5.8
Yes	man	Yes	No	No	No	Yes	No	Yes	52	8	18.52	5.8385	0.4516	0.0572	0.0064	4.71	12.9	72.88522013	16.4	143	39.9	15.48	18.62	0.188	0.03	4.55	0.6	1.6	2.65	2.82	46.4	6
No	man	No	No	Yes	No	No	No	No	74	7	1.36	2.6518	0.8801	0.2096	0.0457	4.29	12.6	44.64566929	16	138	34.37	13.87	20.08	0.073	0.122	5.439626451	0.979674986	1.668021126	3.139619238	2.21	58.76	7.92
No	man	No	No	No	No	No	No	No	59	8	2.52	4.6272	1.3952	0.3072	0.0384	5.06	13.4	87.5375	16.3	163	38.5	15.45	21.51	0.107	0.046	4.82	1.59	1.190008065	2.543264394	2.43	65.85	5.51
No	man	No	No	No	No	No	No	No	66	6	1.77	3.5221	1.7371	0.6529	0.0659	4.66	12.8	79.29048414	16.2	150	39.64	25.23	29.58	0.098	0.059	5.65	0.8	1.322508106	3.715049959	2.95	61.61	7.04
No	women	No	No	No	No	No	No	Yes	55	10	6.56	5.8055	1.5903	0.3249	0.7439	4.33	15.1	88.79766082	16.1	128	40.51	14.24	19.51	0.051	0.064	5.915221508	1.819783286	1.605982247	3.308521471	1.91	58.78	3.41
No	man	No	No	No	No	No	No	No	67	6	6.12	2.5146	0.9108	0.4514	0.0594	4.87	14.3	102.5252525	15.9	126	33.25	12.87	21.29	0.073	0.109	5.093186746	1.460469484	1.256897665	3.001267867	1.43	64.87	2.99
No	man	No	No	No	No	Yes	No	No	67	7	0.43	2.186	0.9453	0.287	0.7512	4.74	13.6	116.9075829	16.3	145	36.24	8.08	14.71	0.129	0.115	3.11	1.04	0.690754534	1.918849657	1.6	82.79	7.77
No	women	No	No	No	No	No	No	No	76	6	21.56530672	5.9338	2.1457	0.4945	0.2119	2.78	12.6	111.5934315	16.1	90	33.21	8.09	22.1	0.126	0.112	5.243595294	1.082606707	1.709966791	2.773585045	2.03	73.63	5.11
No	man	Yes	No	No	No	No	No	No	78	4	21.97187923	3.6184	0.9734	0.4338	0.2381	3.51	12.4	85.82608696	16.4	125	35.44	22.59	29.27	0.098	0.083	6.725327969	2.650964937	1.635283	3.857848084	1.52	73.63	5.97
No	man	No	No	No	Yes	No	No	No	88	5	3.81	2.2631	0.9949	0.2904	0.6533	3.13	12.4	94.68384075	16.5	104	34.88	41.07	37	0.169	0.118	4.076962319	2.402096757	1.248417035	2.758054191	1.65	128.18	8.1
Yes	man	No	Yes	No	No	Yes	No	No	66	10	2.89	6.1473	2.0739	0.6789	0.3813	4.75	13	95.78602151	16.4	152	41.74	11.49	13.48	0.115	0.066	5.251284227	1.164721484	1.553402836	3.097325245	0.26	78.62	4.95
No	man	No	No	No	No	No	No	No	56	6	3.04	5.2489	1.345	0.5889	0.0727	4.52	13.7	58.59697387	16.5	137	33.32	27.98	41.84	0.138	0.034	4.389034385	1.39138986	0.753464595	2.724583979	1.64	58.92	7.19
No	man	No	No	No	No	Yes	No	No	74	9	93.24	8.3437	1.5308	0.7869	0.097	3.95	12.8	103.4666048	16.4	124	32.49599265	24.82133399	16.20207823	0.242	0.087	3.085355202	-0.116856145	0.657476738	2.007866074	5.445475634	62.4311888	3.284375509
No	man	No	No	No	No	No	No	No	59	5	6.8	4.694	1.7181	0.698	0.5369	4.2	11.7	127.494133	15.8	129	30.39	12.78	20.15	0.093	0.253	2.92	0.48	0.740060377	2.294278753	2.03	61.55	6.04
No	women	No	No	No	No	No	Yes	No	56	8	2.57	2.1679	1.7299	0.3799	0.1609	3.85	14.1	77.78747204	16.1	115	36.68	17.79	27.21	0.115	0.009	3.3	1.55	0.607829276	2.24331623	1.52	43.8	8.16
No	man	No	No	No	Yes	No	No	No	73	11	3.267141641	3.4214	1.2461	0.264	0.3221	4.21	13.4	117.8787879	15.9	127	31.61	13.29	18.2	0.166	0.361	3.936176177	2.131590681	1.183711488	2.062903028	1.17	89.16	8.08
No	man	No	No	No	No	No	No	No	54	6	1.16	4.4319	1.3458	0.4076	0.2523	4.93	12.9	78.03709428	16.6	150	37.77	19.97	22.94	0.18	0.025	4.575623657	2.766419296	0.88259272	2.592223177	1.95	66.81	4.73
No	man	Yes	No	No	No	No	No	No	67	9	79.46	5.7151	0.7585	0.3079	0.7285	4.15	13.1	100.0199734	16.3	138	33.78	31.16	25.03	9.585	0.591	6.201577316	1.394314812	1.315422924	3.950852193	1.51	80.16	9.51
No	women	No	No	No	No	No	No	No	66	10	12.31	3.875	1.2641	0.287	0.0828	4.35	12.6	94.93115942	16.7	136	35.3	12.06	17.62	0.174	0.176	6.80972798	0.356237625	1.352983973	4.848940955	2.03	55.54	4.48
No	women	No	No	No	No	Yes	No	Yes	84	9	2.03	3.2157	0.6198	0.2954	0.0166	3.97	14.2	84.71634615	16.4	119	29.99	24.02	33.34	0.169	0.203	4.390531577	1.415236772	1.005788708	3.166992517	4.33	43.38	7.73
No	man	No	No	Yes	No	Yes	Yes	Yes	74	9	52.95	4.0158	0.2116	0.322	0.0276	4.35	14.7	105.6956522	16.1	134	28.12	11.76	23.66	0.424	0.354	4.181120082	0.575900546	1.250959454	2.170516343	5.8	50.69	10.22
No	man	No	No	No	No	No	No	No	59	6	6.47	5.2589	1.9404	0.5465	0.1426	3.92	13	62.79166667	16.6	125	29.57	18.22	17.05	0.169	0.087	2.93	0.89	1.120565113	1.40052155	1.69	48.88	5.91
No	man	No	No	No	No	No	No	No	58	6	1.18	4.0749	2.4746	0.3948	0.0705	3.88	12.3	69.85531915	15.7	135	34.69	10.88	20.91	0.149	0.053	5.192806555	0.799764565	1.731301237	2.984194347	2.81	52.53	5.48
No	man	No	No	No	No	No	No	No	49	4	0.74	5.6089	2.2749	0.571	0.7	5.47	14	39.3485342	15.9	154	38.98	26.21	20.07	0.211	0.187	5.496483248	1.524411	1.476987701	3.335316588	2.99	55.89	5.43
No	man	No	No	No	No	Yes	No	No	49	8	0.64	4.4063	1.4665	0.3753	0.6603	5.03	12.1	57.75683453	16.9	164	40.32	25.43	29.01	0.183	0.023	4.24	0.6	1.21	2.76	4.11	66.44	5.34
Yes	man	No	No	No	No	No	No	No	51	6	6.75	6.5062	3.0397	0.7599	0.0937	5.18	14.2	66.39769452	16.4	164	36.1	23.14	17.39	0.185	0.039	4.13	1.11	0.9	2.69	1.69	58	5.28
No	man	No	No	No	No	No	No	No	75	7	11.28	4.396	1.2058	0.5024	0.1696	3.72	13.8	75.74840764	16.1	118	28.36	14.05	12.39	0.2	0.067	4.768972992	1.71704957	1.221341203	2.998535322	3.98	58.7	7.01
No	man	No	No	No	No	No	No	No	50	7	0.24	3.0848	1.0363	0.2796	0.3856	4.04	11.9	71.52697095	16.2	123	35.52	12.91	20.08	0.152	0.036	2.73	0.59	0.95	1.7	1.65	64.33	7.08
No	man	Yes	No	No	No	No	Yes	No	65	4	0.79	4.8558	1.1048	0.4092	0.416	4.15	12.6	106.3049853	16.3	133	35.06	14.67	18.3	0.132	0.094	3.43	0.55	1.12	2.1	2.34	56.59	4.56
No	women	No	No	No	No	No	No	No	69	7	-38.86890791	3.6234	1.4219	0.3459	0.0714	3.63	13.4	128.7030965	16	110	32.42	7.58	13.18	0.126	0.142	4.162889815	0.106345651	1.247426966	2.589818417	1.52	40.35	5.58
No	man	No	No	No	No	Yes	No	Yes	67	3	13.25	3.969	0.5292	0.5184	0.3726	4.93	16.6	104.8888889	16.1	136	33.27	10.89	24.78	0.177	0.184	4.89139378	1.005467357	1.20701947	3.029722017	2.64	50.55	5.84
No	man	No	No	No	No	No	No	No	62	5	3.29	1.9335	0.793	0.196	0.0386	3.82	13.2	117.8451178	16.1	119	32.87	12.29	23.47	0.133	0.19	4.416394897	0.731832939	1.110513447	2.836793631	2.9	60.85	5.45
No	man	No	No	No	No	No	No	No	66	8	-3.331016861	2.1149	1.0005	0.276	0.0414	3.89	12.8	91.40869565	16.2	119	31.93	37.32	36.65	0.139	0.12	4.70574936	1.054869133	1.466877571	3.015465162	2.46	61.44	8.62
Yes	man	No	No	No	No	No	No	No	67	10	43.06	5.6536	0.9472	0.7622	0.0148	4.55	13	112.0472973	16.5	130	32.91	30.86	38	0.834	0.226	4.68	1.97	0.76	3.03	4.55	55.51	6.66
No	man	No	No	No	No	No	No	No	59	5	0.84	3.2523	1.3598	0.5162	0.3996	3.8	14.5	74.0036036	16.5	118	35.01	8.43	16.67	0.139	0.052	3.130419235	2.027763146	0.996819363	1.472569456	1.86	74.14	6.86
Yes	women	No	No	No	No	Yes	No	Yes	68	9	2.52	2.8729	0.6987	0.4151	0.1028	7.33	16.4	92.61557178	15	157	27.92	9.74	17.18	0.159	0.344	2.859663656	1.052943567	0.569716063	1.565635331	3.35	46.08	3.02
No	man	Yes	No	No	No	Yes	No	No	71	10	11.06	3.1753	1.4551	0.5696	0.4117	4.42	13.5	94.44148936	16.5	139	35.52	35.19	35.08	0.195	0.063	5.5358353	1.556376417	1.286045609	3.927189607	1.56	60.92	6.51
No	man	Yes	No	No	No	No	Yes	No	86	6	0.65	5.551	0.6839	0.332	0.0598	4.38	13.4	51.29518072	15.9	139	36.92	14.81	17.39	0.201	0.074	4.81687435	2.206179291	1.117935919	2.817108643	3.03	101.37	8.38
No	man	Yes	No	No	No	No	No	No	69	4	1.18	2.3389	1.5023	0.311	0.2059	4.74	12.8	115.1415525	16.2	150	35.46	23.54	19.76	0.167	0.055	3.561879668	1.366246139	0.714528096	2.388495067	2.79	73.57	5.31
No	women	No	No	No	No	No	No	No	74	8	4.32	2.5419	2.2838	0.5765	0.0659	3.03	13.2	111.4754098	16.2	117	32.87	14.57	35.92	0.226	0.191	3.73	0.95	1.05	2.22	1.8	57.31	4.93
No	man	Yes	No	No	No	No	No	Yes	78	8	2.73	5.4462	1.1927	0.8068	1.2103	4.5	14.9	102.2941847	15.8	145	35.43	14.33	31.92	0.226	0.126	4.56280184	1.570216512	1.142916024	2.77959617	1.85	91.11	3.6
No	man	No	No	No	No	No	No	No	65	7	-22.20437808	4.5265	2.6102	0.6938	0.3717	5.15	15.7	37.70460048	15.4	115	36.87	15.45	22.25	0.176	0.053	3.200885274	1.157122853	0.928813798	2.236034719	2.11	46.5	10.42
No	man	Yes	No	No	No	No	No	No	70	10	31.32	5.0875	0.7438	0.3438	0.0563	4.41	14	127.1408	16.3	136	38.73	11.58	13.1	0.277	0.064	3.82	0.56	0.95	2.33	1.5	65.75	6.8
No	man	No	No	No	No	No	No	No	66	4	11.98	3.9808	1.1701	0.4763	0.2234	4.19	13	81.18367347	16.5	138	35.56	15.45	18.54	0.148	0.06	3.773908573	0.355698013	0.93485461	2.452071166	2.53	40.14	2.78
No	man	No	No	Yes	No	Yes	No	Yes	49	8	1.06	3.0584	0.7531	0.5729	0.1987	5.22	14.6	56.7012987	16.5	164	26.5	30.89	49.46	0.215	0.115	3.363485547	0.217421773	0.977552634	1.657045017	2.27	56.06	5.28
No	women	No	No	No	No	No	Yes	No	72	4	15.97151612	2.8511	1.8394	0.3517	0.3354	3.96	12.5	88.75785582	16.5	135	37.83	9.8	20.3	0.181	0.251	3.53	0.67	1.07	2.18	2.06	45.13	7.59
No	man	No	No	No	No	No	No	No	65	7	6.49	4.1746	1.5101	0.4992	0.0374	3.71	13.1	90.41666667	17.4	113	32.25	11.06	17.57	0.192	0.081	3.9	0.91	1.11	2.36	0.73	66.94	8.02
No	man	No	No	No	No	No	No	No	89	9	19.5	7.9537	1.0238	0.3887	0.1043	4.12	14.6	62.71202532	16.7	132	30.85	19.49	14.76	0.251	0.234	3.974902509	1.685264131	0.712418337	2.685303739	2.53	163.27	15.05
No	man	No	No	No	No	No	No	No	73	9	31.8	3.7136	0.2279	0.2659	0.0127	3.31	14.2	116.7535545	16.4	100	33.94	23.35	19.13	0.173	0.175	4.324161827	0.205577626	1.104345543	3.318979957	3	29.32	5.63
No	women	No	No	No	No	No	No	No	90	7	47.54	4.6775	0.5051	0.2361	0.0659	3.29	12.7	149.715847	16.2	99	33.85	5	14.56	0.176	0.392	2.734785135	1.486094674	0.758279197	1.392000958	2.14	38.27	5.18
No	man	No	No	Yes	No	No	No	No	69	8	9.14	2.8362	0.9744	0.3306	0.1957	3.58	13.5	117.8482759	16	106	31.61	18.87	27.26	0.173	0.139	5.064238231	0.187591668	1.369357095	3.470269186	2.74	50.08	9.31
No	man	Yes	No	No	No	No	No	No	69	9	2.54	4.3822	1.5941	0.5136	0.1267	4.85	12.9	104.9775112	15.8	152	42.96	14.71	22.42	0.192	0.081	6.04	1.73	1.118891767	3.962602435	2.4	75.89	5.37
No	man	Yes	No	No	No	No	No	No	75	8	1.15	3.3571	2.2402	0.3931	0.2309	4.28	12.6	54.54166667	16.1	140	35.37	39.49	19.54	0.131	0.04	3.904442887	2.408024929	1.206159311	2.278692814	3.43	61.67	9.53
No	man	No	No	No	No	No	No	No	64	5	0.36	2.0315	1.4505	0.2675	0.3887	4.28	12.5	51.13636364	16.7	138	36.46	16.75	21.16	0.111	0.034	3.893264647	2.653086195	0.894732881	2.528285831	2.74	81.56	8.18
No	man	No	No	No	No	No	No	No	57	5	28.18	5.3856	3.1416	0.5984	0.187	4.42	14	130.0192513	15.9	142	32.44	8.14	10.05	0.128	0.303	5.114576175	1.765611242	0.713936861	3.101694473	1.2	39.83	3.58
No	women	No	No	No	No	Yes	No	No	80	13	13.83	2.6415	1.4844	0.355	0.083	3.83	12.7	113.3861171	16.4	121	32.97	10.63	19.52	0.142	0.063	4.5	1.47	1.23	2.72	1.24	45.1	3.33
No	man	No	No	Yes	No	Yes	No	No	83	6	111.99	6.4079	0.8672	0.6022	0.1365	4.8	14.2	92.22042341	16.2	149	29.3	13.95	19.44	0.325	0.293	3.48	0.79	0.96	2.14	12.89	70.12	7.8
No	women	No	No	Yes	No	No	No	No	92	15	15.66	5.1638	0.6716	0.5412	0.0848	3.14	18.2	115.5168712	16.1	104	32.42	10.3	36.55	0.243	0.755	8.95	1.91	1.51	6.18	2.55	59.63	10.67
No	man	Yes	No	No	No	No	No	No	91	27	17.22	4.1435	0.6888	0.4849	0.1598	4.1	12.9	79.29582577	16.1	126	37.23	22.43	36.49	0.184	0.148	2.53	0.71	0.9	1.33	8.4	67.9	3.22
No	women	No	No	No	No	No	No	No	64	7	9.91	2.378	1.2449	0.3112	0.0399	3.76	14.6	115.9097744	16.3	110	32.89	9.44	15.35	0.164	0.227	3.65	0.59	1.07	2.27	2.38	42.61	4.83
No	man	No	No	No	No	No	No	No	76	7	3.3	3.0821	1.2838	0.3332	0.1666	4.42	13.4	100.1020408	16.1	132	37.32	16.62	24.99	-1.341851961	0.082	3.42	3.33	0.64	1.9	1.56	58.38	4.97
No	man	No	No	No	No	Yes	No	No	68	7	26.69708962	4.1856	1.7266	0.4447	0.1635	4.11	12.3	63.85321101	16.4	143	34.73	13.86	19.61	0.218	0.555	4.882331004	1.529954833	1.09324704	3.306410651	1.17	56.78	6.18
No	women	No	No	No	No	No	No	No	59	4	2.61	2.9836	1.3641	0.3037	0.1494	4.37	12.9	104.9128631	16.4	140	37.35	8.83	16.51	0.142	0.043	3.556250908	1.19103326	0.987039581	1.96578071	1.69	47.26	6.57
No	man	No	No	No	No	No	No	No	61	6	8.11	3.1999	1.6902	0.4814	0.0766	4.18	12.3	87.13711152	16.3	138	37.21	12.71	18.4	0.17	0.015	5.42	1.1	1.45	3.22	1.61	57.46	5.63
No	man	No	No	Yes	No	Yes	No	Yes	67	1	4.35	7.4898	0.513	0.5216	0.0171	5.79	17.7	26.47017544	15.6	162	32.7	12.77	29.81	0.26	0.347	3.863008903	-0.939557483	1.648736371	1.940025005	5.8	88.15	8.97
No	man	Yes	No	No	No	No	No	No	73	4	12.3	3.855	0.7402	0.3084	0.221	3.71	14	101.8132296	16.4	123	33.75	15.23	18.68	0.152	0.121	5	0.83	1.3	3.14	1.08	46.54	6.49
No	women	No	No	No	No	Yes	No	Yes	77	5	32.38	6.1112	0.7529	0.3436	0.0731	3.04	11.9	110.8399453	16	95	32.43	8.94	18.18	0.152	0.138	4.320712458	-0.473175324	1.775802527	2.833519514	1.78	40.04	3.45
No	women	Yes	No	No	No	No	No	No	68	9	31.46	9.509	0.4626	0.2878	0.4361	4.93	14.8	49.95817121	16	146	41.4	10.1	27.66	0.222	0.116	5.479203651	1.355465145	1.604882555	3.457588214	4.2	59.05	5.08
No	man	No	No	No	No	No	No	No	72	4	23.3	1.8864	1.2038	0.5395	0.033	4.47	12.9	107.4904632	16.7	144	36.69	14.99	33.62	0.202	0.067	4.82	1.03	1.652933974	2.528910899	2.3	70.91	4.1
No	man	No	No	Yes	No	Yes	No	No	66	5	1.93	2.2618	1.6226	0.4515	0.1207	3.89	12.7	131.7002237	16.2	128	39.87	9.2	17.15	0.171	0.065	3.218526053	1.62144461	1.057507751	2.268757659	1.13	69.05	6.36
No	women	Yes	No	No	No	No	No	No	59	9	6.94	8.6264	0.7728	0.2415	0.0152	4.1	13.6	68.52898551	16.4	132	38.41	38.02	19.1	0.112	0.132	5.034776845	0.893735847	2.098049338	3.268495662	1.3	35.13	7.76
No	women	Yes	No	No	No	Yes	No	Yes	70	16	3.55	7.6107	0.8807	0.7231	0.0371	5.14	13.7	94.46386192	15.9	160	40.46	17.47	18	0.104	0.058	5.03	1.04	1.49	3.15	4.07	53.85	4.46
No	man	No	No	No	No	No	No	No	81	10	23.54	6.9222	0.758	0.6081	0.025	4.39	13.1	106.6146459	16.5	144	28.84	11	13.97	0.121	0.357	4.661040601	1.028106467	1.365366301	3.007530732	1.3	59.09	6.16
No	women	No	Yes	No	No	No	No	No	87	6	5.75	5.8787	1.5078	0.4411	0.1684	4.23	13.1	69.46758105	16.3	131	37.21	8.42	15.87	0.059	0.16	3.96	0.93	0.99	2.49	2.52	65.91	4.08
No	man	No	No	No	No	Yes	No	Yes	72	3	20.78	5.9415	1.7595	0.697	0.068	4.17	14.1	62.14588235	16.2	139	37.24	19.24	23.55	0.101	0.062	2.830837157	0.872031136	1.523174469	1.527834156	1.16	71.04	8.1
No	man	Yes	No	No	No	No	Yes	No	67	7	16.32	6.6259	1.5789	0.5943	0.0443	4.34	14.7	82.64261556	15.4	131	30.69	25.23	22.19	0.132	0.129	5.323745434	1.552724416	1.043175687	3.384599113	2.03	81.56	6.43
No	man	No	No	Yes	Yes	No	No	No	72	8	8.96	2.4976	0.7694	0.4396	0.0455	4.36	16.1	107.1926121	15.2	92	33.08	34.35	61.62	0.11	0.257	1.386265466	-0.526128582	0.930899471	0.52428107	10.18	52.23	6.54
No	man	No	No	No	No	No	No	No	56	7	30.51	4.6119	2.2516	0.3475	0.0145	5.19	12.6	75.4640884	16.1	162	34.63	30.24	32.73	0.183	0.067	5.781062747	1.949626351	0.867047203	4.123414681	3.94	59.12	9.22
No	women	Yes	No	No	No	No	No	No	55	7	3.4	4.2955	1.2705	0.242	0.2178	4.8	13.4	98.48595041	16.3	146	36.24	25.71	13.51	0.104	0.053	4.437940416	1.842726821	1.228767809	2.579964035	1.3	30.37	3.8
No	man	No	No	No	No	No	No	No	68	9	1.47	1.2188	1.2986	0.4421	0.0921	4.23	12.4	144.029316	16.3	138	34.04	13.95	24.59	0.107	0.123	3.922460405	0.995205639	1.126072857	2.048075762	1.61	48.26	9.51
No	man	Yes	No	No	No	Yes	No	Yes	63	9	3.04	2.6476	1.1536	0.4243	0.1768	4.92	13.2	92.58144796	16	151	35.85	20.12	17.82	0.104	0.416	5.25	1.3	0.91	3.48	1.68	69.5	7.77
No	man	Yes	No	No	Yes	No	No	No	79	8	12.84	4.3098	0.7458	0.6732	0.8514	4.26	14.1	111.9727273	16.3	133	31.86	5.29	12.93	0.118	0.505	3.85	0.78	0.99	2.33	2.31	83.41	6.98
No	man	No	No	No	No	No	Yes	No	58	6	25.70191454	4.0943	1.4198	0.2999	0.2938	3.94	12.1	62.68464052	16.2	125	33.83	19.18	17.11	0.112	0.145	4.09872041	1.918394661	0.825492753	2.405879345	1.66	62.33	8.17
No	man	No	No	No	No	No	No	No	82	7	7.74	2.4382	1.1785	0.3288	0.2946	3.18	12.2	129.498829	16.2	102	38.03	24.56	22.38	0.157	0.157	3.297788313	0.388192472	1.083563477	1.991834091	2.82	134.98	12.45
No	women	No	No	No	No	No	No	No	73	9	16.23	7.3612	1.0898	0.717	0.3728	4.52	14.4	90.76150628	16.1	134	39.25	10.98	14.71	0.132	0.187	4.18325608	1.38115812	1.188212255	3.016525738	1.35	60.6	7.47
No	man	Yes	No	No	No	No	No	No	74	7	1.05	2.5224	1.1774	0.3981	0.0754	3.72	12.3	104.0620525	15.6	131	36.03	18.84	17.18	0.11	0.118	3.67	1.35	0.82	2.25	1.55	62.61	4.1
No	man	No	No	No	No	No	No	Yes	65	6	11.91	6.4455	0.9664	0.7125	0.0491	4.08	13	95.3992674	16.4	121	32.37	18.45	21.87	0.216	0.328	4.69	0.81	1.489509234	2.441952958	2.21	66.96	6.59
No	women	No	No	No	No	Yes	Yes	Yes	94	9	9.84	5.9535	0.6983	0.3969	0.294	4.37	15.1	76.46122449	16.8	130	32.83	4.75	11.68	0.222	3.875	4.436894232	1.426167195	1.001751326	3.205555924	2.38	71.65	7.06
No	man	Yes	No	No	No	No	No	No	79	15	35.64894788	4.0656	0.7805	0.084	0.0049	4.4	13.7	135.7105263	16.1	136	41.62	24.47	25.05	0.14	0.084	5.185995249	1.576130428	1.533561372	2.364039257	2.03	64.74	7.93
No	man	Yes	No	No	No	No	No	No	65	7	-0.568162773	3.1503	1.3262	0.355	0.074	4.57	13.2	74.52535497	16.2	144	42.35	27.78	36.62	0.169	0.101	3.484032357	0.900809262	1.387423174	1.81619779	1.26	65.39	5.7
No	man	No	No	No	No	No	No	No	83	6	1.39	3.4985	1.5673	0.5283	0.2465	4.16	13.7	100.5042589	16.4	143	30.42	7.24	19.19	0.146	0.294	4.010565528	0.707811071	0.824620936	2.789181549	4.11	67.35	6.12
No	man	Yes	No	Yes	No	Yes	No	No	86	6	78.25	4.8385	0.542	1.0973	0.119	3.68	11.9	116.3146747	16.3	112	28.15	11.62	18.47	0.23	0.131	3.72	0.81	0.89	2.29	2.95	47.37	6.76
No	man	No	No	Yes	Yes	No	Yes	No	80	6	36.15	7.6375	1.1035	0.8615	0.0678	4.25	13.2	60.80061983	16.8	143	32.79	27.15	22.87	0.163	0.193	4.890163553	2.176256016	0.917622997	2.966754621	3.64	56.44	7.94
No	man	No	No	No	No	No	Yes	No	66	3	0.72	2.7499	1.7168	0.4472	0.2005	4.07	12.4	147.1712062	15.8	126	36.68	9.95	15.63	0.149	0.052	3.785520477	0.663201349	1.45114607	1.619196661	1.99	59.68	10.9
No	man	Yes	No	No	No	No	No	No	67	8	21.21	5.9585	1.3512	0.6024	0.1872	4.22	12.8	122.6683047	16.4	135	37	15.57	21.43	0.152	0.074	3.23	0.52	1.01	1.8	1.39	70.62	6.22
No	man	No	No	Yes	Yes	Yes	No	Yes	59	6	23.77	5.3258	0.6683	0.7425	0.0195	4.95	13.2	89.13185185	16.2	167	39.15	32.04	25.06	0.865	0.287	4.954290944	1.708767196	1.180753821	3.515523784	4.8	74.35	10.32
No	man	Yes	No	No	No	No	No	No	54	8	2.74	3.4591	1.8517	0.2783	0.0682	4.87	12.8	69.04225352	16.4	158	39.1	16.82	16.69	0.146	0.085	5.08	0.95	1.07	3.36	2.54	60.97	4.84
No	man	No	No	No	No	No	No	No	61	8	38.53047262	3.6274	1.0613	0.528	0.0581	3.92	12.6	90.09659091	16	139	38.73	68.54	50.84	0.155	0.039	3.833017342	0.349654253	1.252955341	1.754321194	5.28	43.03	6.07
No	man	No	No	No	No	No	No	Yes	78	6	5.86	4.4974	1.2266	0.3208	0.2264	4.21	13.5	148.290938	16.1	133	33.17	7.2	12.53	0.135	0.091	4.28	0.8	0.84	2.87	1.38	61.66	3.9
No	man	No	No	No	No	Yes	No	No	69	8	8.92	2.985	0.8056	0.3774	0.0509	3.49	12.6	141.9221698	16	115	33.56	10	21.72	0.149	0.068	4.807580886	0.498097442	1.535863916	2.885749193	2.01	63.72	5.47
No	man	Yes	No	No	No	No	No	No	78	9	5.03	4.9016	0.7324	0.5258	0.0814	3.64	13.6	63.75399361	16.5	119	38.49	13.52	25.06	0.135	0.104	4.71	0.71	1.31	3.01	2.68	52.69	9.59
No	man	No	No	No	No	No	No	No	71	10	2.59	2.6647	1.2599	0.2634	0.1712	4.88	12.6	128.5102506	16.5	156	34.9	14.49	17.06	0.126	0.038	4.743643985	1.528428724	1.217071966	2.932151784	2.86	59.71	6.6
No	man	Yes	No	No	No	No	No	No	72	6	3.48	2.812	1.3939	0.3775	0.2372	3.98	13.7	112.4628099	15.6	122	35.91	7.9	18.55	0.115	0.197	4.490202671	2.270826395	1.495540519	2.286886525	1.99	98.21	5.41
No	man	No	No	No	Yes	No	Yes	No	71	7	3.27	2.5308	0.8181	0.4272	0.2217	4.12	17.9	170.7990074	15.7	103	40.56	9.94	15.03	0.143	0.153	6.145500149	0.272149054	2.007884464	3.890622174	2.77	64.41	4.01
No	man	No	No	No	Yes	Yes	No	No	59	6	149.86	6.0648	1.2494	1.4592	0.3283	4.05	13.8	141.6008772	16.1	129	35.66	12.98	22.07	0.41	0.229	3.82	0.76	1.12	2.23	1.83	70.62	5.55
No	man	No	No	No	No	No	No	No	54	8	9.55	5.2273	1.1608	0.6129	0.1803	3.78	13.1	124.7725381	16.2	126	36.71	13.95	21.97	0.185	0.149	5.46	1.6	0.97	3.62	2.55	82.41	4.23
No	man	Yes	No	No	No	No	No	No	55	9	18.71	4.5373	2.801	0.5979	0.2047	4.81	12.8	152	16.7	149	36.58	19.73	17.49	0.228	0.047	5.140791743	1.188509023	0.999286676	3.494932856	1.24	73.7	6.65
No	women	No	No	No	No	Yes	No	No	68	6	1.08	3.353	1.0346	0.1916	0.1964	3.82	12.2	77.50521921	16.9	116	36.57	14.58	19.54	0.16	0.028	3.34	0.82	1.06	2.05	1.54	45.82	7.71
Yes	man	Yes	No	No	No	Yes	No	No	78	3	2.17	3.2875	1.1918	0.404	0.1465	4.06	14.9	75.02574257	16.6	114	33.06	8.09	19.57	0.152	0.2	4.594850184	0.922428937	1.270900274	2.994615679	3.04	73.03	2.62
